# Supplementary material for: “I think they are infected because of their ignorance and lack of responsibility”: A mixed-methods study on HIV-related stigma in the healthcare system in Kazakhstan
Source: PLoS One. 2025 Sep 2;20(9):e0331201. doi: 10.1371/journal.pone.0331201 (PMC12404490; doi:10.1371/journal.pone.0331201)
Supplement: S2 Data — (CSV) [file pone.0331201.s002.csv]

age	gender	position	Q5	Q6	Q0A	Q7B	Q7C	Q7D	Q8	Q8A	Q9	Q10A	Q10B	Q10C	Q10D	Q10E	Q11A	Q11B	Q11C	Q11D	Q12	Q14	Q15	Q16	Q17	Q18A	Q18B	Q19	Q20A	Q20B	Q20C	Q20D	Q20E	Q20F	Q20G	Q20H	Q20I	op sum	Q21	Q21A	Q22_A	Q23_A	X24_A	Q25	Q26	Q27	Q28	Q29	Q30
47	0	1	1	1	0	1	1	1	1	2	0	2	3	2	0	2	0	1	1	0	1	2	0	2	0	0	0	0	2	0	2	2	2	1	0	1	0	10	2	2	0	0	0	2	2	0	1	0	0
36	0	1	0	0	0	1	1	1	1	1	0	2	2	2	2	2	1	1	1	1	0								0	0	0	0	2	2	2	1	1	8	1	1	1	1
22	0	1	1	1	0	0	0	1	1	0	0	1	4	2	0	0	2	0	0	0	1	2	0		2	0		0		2	1		1	2	2	1	1	10	2	2	1	1	1	2	2	2	0	2	2
28	0	3	1	1	0	0	1	1	3	0	4	4	4	4	4	4	2	2	2	2	1	1	3	2	1	1	1	2	2	2	1	1	2	2	2	2	1	15	2	2	1	1	1	1	1	2	2	2	2
30	0	3	1	1	0	0	1	1	3	3	0	4	4	4	4	4	2	2	2	2	1	2	3	1	1	2	2	2	2	2	2	2	2	2	2	1	2	17	2	2	2	0	0	1	1	2	2	0	0
23	0	1	1	1	0	1	0	1	1	0	0	1	2	3	4	3	2	0	0	0	2	2	2	1	1	1	1	0	2	2	1	2	2	2	2	1	0	14	2	2	1	1	0	2	2	0	0	0	0
54	0	3	1	1	0	1	1	1	1	1	0	4	4	4	4	4	2	2	2	2	2	0	1	2	2	1	1	2	3	2	2	2	2	2	3	2	0	18	1	1	0	2	2	2	2	2	2	2	2
41	0	3	1	1	0	1	1	1	0	0	1	4	4	4	4	4	2	2	2	2	2	0	1	2	2	1	1	2	3	2	2	2	2	2	3	2	0	18	1	1	0	2	2	2	2	2	2	2	2
21	0	1	1	1	0	1	1	1	2	0	0	4	4	4	4	4	2	0	0	0	1	3	0	2	2	1	1	2	1	1	2	1	2	1	0	2	2	12	2	2	1	0	0	2	2	2	2	2	2
64	0	1	1	1	0	1	1	1	1	2	0	4	4	4	4	4	2	2	2	2	1	0	0	0	0	0	0	0	0	0	0	0	0	0	0		0	0	0	0	0	0	0	0	0	2	2	0	0
42	0	1	1	1	0	1	0	1	1	1	0	0	2	0	0	1	0	0	0	0	1	1	2	2	0	0	0	0	0	1	2	1	3	2	2		0	11	2	2	0	0	0	1	1	0		1	0
35	0	1	1		0	1	1	1	1	2	0	0	3	3	0	3	2	2	2	2	1	1	0	2	0	0	0	0	2	3	0	1	0	3	3	0	0	12	1	1	0	0	0	3	3	0	0	2	0
52	0	1	1	1	0	1	1	1	1	2	0		3	3	3	3	2	2	2	0	1	3	1	2	0	0	0	0	2	1	2	0	1	1	1	1	1	10	2	2	2	2	2	2	2	2	2	0	0
44	0	1	1	1	0	0	0	1	1	1	2	4	4	4	4	4	2	2	2	2	1	1	0	0	0	0	0	2	1	2	1	1	1	2	1	1	1	11	2	2	0	0	0	2	2	1	1	0	0
66	0	1	1	1	0	1	1	1	1		0	0		1	0		0		0	2	1	2	0	2	1	0	0	0										0					0	0	0	0	0	0	0
49	0	5	1	0	1	0	0	0	1	2	0	0		3	0	3	1	1	0	0	0	2	1	0	0	0	0	0	0	0	0	0	0	0	0	1	0	1	0	0	3	0	0	1	1	0	0	0	0
30	0	1	1	0	0	1	1	1	1	1	2	0	2	2	0	2	2	2	2	2	0	0	0	0	0	0	0	0	1	2	1	1	2	3	3	2	2	17	1	1	2	2	2	3	3	0	2	0	1
43	0	1	1	0	0	1	1	1	1	0	0	0	2	1	0	1					0	1	0	0	0	0	1	2	3	2	2	2	3	2	2	1	1	18	1	1	0	0	0	2	2	2	1	0	0
22	0	1	1	1	1	0	0	0	1	1	0	1	2	2	4	1		1	0	1	1	1	1	2	0	0	0	0	0	2	1	2	2	2	1	1	1	12	2	2	1	3	2	1	2	2	2	1	1
59	0	1	1	1	0	1	0	1	1	1	2	1		1	0	1			0	0	1	2	1	0	0	1	1	0	2	2	1	1	2	2	2	2	2	16	2	2	1	1	1	1	1	0	0	2	0
25	0	1	1	1	0	1	1	1	1	1	0	1	3	3	2	1	0	0	0	1	1	1	1	1	0	1	0	2	2	2	3	3	3	2	2	1	0	18	1	1	1	1	1	1	2	1	2	1	2
24	0	1	1	1	1	0	1	1	1	1	0	0	0	4	4	4	2	2	2	2	1	2	0	0	0	1	1	0	1	1	1	1	2	2	3	1	1	13	1	1	1	1	1	1	2	0	1	1	2
23	1	1	1	1	0	1	1	1	1	1	2						0	0	0	0	1	2	1	1	0	0	0	0	0	0	3	3	3	1	0	1	1	12	0	3	3	3	3	3	0	0	0	0	1
24	0	1	1	1	0	0	0	1	1	3	2	0	0	4	4	1	2	2	2	2	1	0	0	2	0	0	0	0	1	2	1	0	1	2	1	1	1	10	2	2	2	1	1	3	3	1	1	1	0
26	0	1	1	1	1	0	0	0	1	2	0	0	1	2	0	1	0	0	0	1	1	2	0	0	0	0	0	0	2	2	2	2	3	2	2	1	0	16	1	1	1	2	2	2	2	1	1	1	1
23	0	1	1	0	0	1	1	1	1	1	0	1	0	1	0		0	0	0	0	0	0	0	0	0	0	0	0	0	2	0	2	2	3	3	0	0	12	1	1	0	0	0	2	3	0	2	1	0
25	0	1	1	1	0	1	1	1	1	1	2	3	3	3	1	3	0	0	0	1	1	3	0	2	2			0	2	2	1	2	1	1	1	1	2	13	1	1	2	1	1	2	2	2	2	2	2
61	0	1	1	1	0	1	1	1	1	1	0	0	1	0	0	0	2	2	0	0	1	2	1	0	0	0	0	0	1	2	2	1	1	2	2	0	0	11	1	1	0	0	0	1	1	1	1	1	0
23	0		1		0	1	1	1	1	1	0	4	4	4	4	4	2	2	2	2	2	2	1	2	0	1	1	2	2	2	1	1	2	2	2	2	1	15	2	2	2	2	2	1	1	2	2	2	2
27	0	6	1	1	0	1	1	1	1	2	0	4	4	4	2	2	1	0	0	1	1	0	0	2	2	0	1	2	1	1	1	1	1	1	1	1	1	9	2	2	2	1	2	1	1	2	2	2	0
54	0	6	1	1	0	0	1	1	1	2	0	4	4	4	4	4	2	2	2	2	1	0	0	0	2	0	0	2	0	0	0	0	0	0	0	0	0	0	0	0	0	0	0	0	0	2	2	2	2
34	0	5	1	1	0	1	1	1	1	2	0	4	4	4	4	4	2	2	2	2	1	1	1	1	1	0	0	1	1	2	1	1	2	2	3	1	1	14	2	2	2	2	2	2	2	1	1	1	0
31	0	5	1	1	0	1	0	1	1	2	0	4	4	4	4	4	2	2	2	2	2	1	0	0	0	1	1	1	2	3	3	3	3	3	3	3	3	26	3	1	2	2	2	2	2	2	2	2	1
22	0		1		0	1	1	1	1	2	0	4	4	4	2	2	2	0	0	2	2	1	1	2	0	1	1	1						2	1	1	1	5	2	2	1	1	1	1	1	2	2	2	0
70	0	0	1	0	1	0	0	0	1	3	0	0		0	0	0		0	0	0	0	0	0	0	0	0	0	0	2	2	2	2	2	2	2	0	0	14	0	0	3	3		2	2	0	0	0	1
36	1	0	1	0	0	1	1	1	3	3	1	0		4	4	4	1	2	2	1	0	2	0	0	0	0		2	2	2	1	2	2	2	2	1	1	15	2	2	0	2	2	2	2	1	0	2	0
28	0	0	1	1	0	0	0	1	0	2	1	0	4	4	0	4	1	2	0	2	0	2	0	2	0	0	0	0	2	3	3	3	3	3	3	2	0	22	1	1	0	3	2	2	3	1	1	1	1
54	0	0	1	0	0	0	0	1	1	2	0	1	3	3	0	2	2	2	2	2	0	0	0	0	0	0	0	0	2	3	2	1	3	2	2	1	0	16	0	0	1	2	2	2	2	1	1	0	1
24	0	0	1	1	0	1	1	1	1	1	0	0	4	4	0	4	1	1	1	1	1			0	0	0	0		1	3	2	2	2	3	3	1	1	18	2	2	1	1	0	2	1	0	0	0	2
25	0	0	1	1	0	1	0	1	1	2	0	1	4	4	4	4	1	1	1	1	1	2	0	0	0	0	0	0	1	2	1	1	2	3	3	1	1	15	1	1	1	1	0	2	2	0	0	0	2
52	0	0	1	0	0	1	1	1	1	1	0	2	2	0	2	2	2	2	2	2	0	0	0	0	0	0	0	0	1	2	1	1	2	3	3	2	2	17	1	1	2	2	2	3	3	0	2	0	1
30	0	4	1	1	1	0	0	0	1	2	0	0		3	0	3	1	1	0	0	1	2	1	0	0	0	0	0	1	0	0	0	0	0	0	1	0	2	0	0	3	0	0	1	0	0	0	0	0
22	0	2	1	1	0	0	0	1	1	0	0	2	2	2	2	2		0	0	0	2	1	1	2	2	1		2		1		2	3	3	3	1	3	16	3	3	3	3	3	3	2	0	2	1	0
27	0	4	1	1	0	1	1	1	1	1	0	3	3	3	2	2	2	2	2	2	1	1	0	2	2	1	1	1	3	1	2	0	1	1	3	1	1	13	2	3	0	0	0	0	0	1	2	2	0
29	0	0	1	1	0	1	1	1	1	2	0	3	3	3	2	3	2	2	2	2	1	1	0	0	0	0	0	0	1	2	1	3	2	2	2	2	1	16	1	1	1	1	1	1	1	0	1	0	0
58	0	0	1	1	1	0	1	0	1	3	0	0		0	0	0	1	1	1	0	1	0	1	0	0	0	0	0	2	1	2	0	2	2	2	2	2	15	1	0	2	0	2	0	1	0	1	1	1
32	0	0	1	1	0	1	1	1	1	1	0	4	4	4	4	4	1	2	1	2	1	0	0	0	0	0	0	0	1	2	2	1	2	2	2	1	1	14	1	1	1	0	0	2	2	1	0	1	1
28	0	0	1	1	0	1	0	1	1	2	0	0	4	4	0	4		4	4	4	1	0	0	0	0	1	1	2	1	3	1	1	3	2	2	1	1	15	1	1	1	1	1	2	2	2	0	0	1
64	0		1	1	0	1	1	1	0	2	1	1	1	0	0	0		0	0	0	1	2	0	0	0	1	1	0	0	2								2
54	0		1	1	0	1	1	1	1	0	0	0		0	3	3	0	0	0	1	2	0	0	2	0	0	0	0	0	0	0	2	0	0	0	0	0	2	0	0	0	0	0	0	0	0	0	0	0
23	0	1	1	1	1	1	1	1	1	2	0	3	3	3	3	3	1	0	0	0	1	1	0	2	0	0	0	0	1	1	0	2	0	0	0	0	0	4	0	0	0	0	0	0	0	0	0	0	0
21	1	1	1	1	0	1	1	1	1	1	0	0	2	0	1	0	2	0	2	2	2	1	0	1	1	0	0	2	0	1	1	1	1	1	1	1	1	8	1	1	1	1		3	3	0	1	0	1
40	0	3	1	1	0	1	1	1	1	2	0	3	3	3	4	4	1	2	0	2	1	1	0	2	0	2	2	2	0	1	0	0	0	1	1	0	2	5	0	2	1	3	3	2	2	0	2	2	0
53	0		1	1	0	0	1	1	1	3	0	4	4	4	4	4	2	2	2	2	1	1	3	0	2	2	3	2	2	0	0	1	1	1	1	1	1	8	2	2	2	1	1	1	1	2	2	2	0
51	0	1	1	1	0	1	1	1	1	3	2	0		2	0	2	1	0	0	0	1	0	0	0	0	0	0	0	0	2	0	0	2	2		0	0	6	0	0	0	0	0	0		0	0	0	0
26	0	1	1	1	0	1	1	1	1	3	0	4	1	1	0	1	1	1	0	2	1	2	2	0			2		1			1	3		1	1	1	8	1	2		2	3	2	2	1	0
53	0	1	1	1	1	0	0	1	1	1	0	3	4	3	3	3	2	2	0	0	2	1	2	1	0	0	0	0	2	2	1	1	2	2	0	2	2	14	0	0	1	1	1	1	1	1	0	0	0
19	0	1	1	1	0	1	0	1	1	1	0	3	4	3	3	3	2	2	2	2	2		2	1	0	0	0	0	2	2	2	2	2	2	2	2	2	18	0	0	1	1	1	1	1	1	1	0	0
52	0	1	1	1	0	1	1	1	3			4		1	0	1	1	1	0	2	1	2		2	0	2	1	2	1			1	3			1	1	7	1	1	2	2	3	2	2	1	0		1
26	0	1	1	1	1	0	0	0	1	1	0	0	4	4	0	0	1	2	2	2	1	2	0	2	2	0	0	2	0	2	0	0	2	2	2	0	0	8	1	1	2	0	1	2	2	0	1	1	0
74	0	0	1	1	0	0	1	0	0	1	1	0		4	4	4	2	2	2	2	1								2	2	2	2	2	1	2	0	0	13	0	2	2	2	2	2		0	0	0	0
55	0	1	1	1	0	1	1	1	0	1	11	0	0	0	0	0					1	0	0	0	0	0	0	0	0	3	3	3	3	3	3	3	3	24	3	3	3	3	3	3	3	1	1		0
42	0	1	1	1	0	1	1	1	1	1	0	0	1	1	0	1	2	2	2	1	2	2	0	0	0	1	1	2	1	2	1	1	2	2	2	1	1	13	1	1	1	2	2	2	2	1	1	0	1
55	0	1	1	1	0	0	0	1	1	2	0			1	1	1	1	1	0	1	2	1	0	0	0	0	0	2	1	1	1	0	1	1	1	0	0	6	1	1	1	1	1	1	2	0	0	1	0
60	0	1	1	1	0	1	1	1	1	2	0	0	1	1	0	1	1	1	0	0	1	1	2	2	2	0	0	0	3	2	2	3	3	3	3	1	1	21	1	1	2	2	2	2	2	2	2	0	0
66	0	0	1	1	0	0	0	1	1	2	0	1	4	4	4	4	2	2	2	2	1	1	0	0	0	0	0	0	1	1	1	1		2	2	0	0	8	1	1	1	1	0	1	2	0	0	1	0
58	0	0	0	0	1	0	0	0	0	2	1	0	3	2	0	1	1	1	1	1	0	0	0	0	0	0	0	0	3	3	2	2	2	3	3	3	0	21	0	0	3	3	3	3	3	0	0	0	0
25	0	1	1	0	0	0	0	1	0	2	0	4	4	4	4	4		2	0	0	0	1	1	2	0	1	1	2	1	2	1	2	2	2	2	2	2	16	2	2	2	2	2	2	2	1	0	1	2
44	0	1	1	1	0	0	0	1	1	1	0	4	4	4	4	4	2	2	2	2	1	1	0	2	2	0	0	2	1	3	1	1	1	3	3	1	1	15	1	1	1	0	1	2		2	0	0	1
22	0	1	1	1	0	1	1	1	1	1	0	0	2	3	1	3	1	0	0	0	1	0	0	2	1	2	1	0	2	2	1	1	2	2	1	0	1	12	1	2	2	1	1	2	2	2	1	2	1
22	0	1	0	0	0	0	0	1	1	2	2	0	2	1	0	0	0	2	0	0	0	2	0	0	0	0	0	0	2	3	2	2	2	2	2	2	1	18	1	1	2	2	2	2	2	2	2	2	2
28	0	1	1	1	0	0	1	1	1	1	0	0	1	1	0	1	1	0	0	0	1	0	0	2	2	0	1	0		2	0	1	1	2	3	1	1	11	2	2	0	2	0	0	1	0	2	1	0
22	0	1	1	1	0	0	1	1	1	1	0	3	2	3	0	0	2	2	2	2	1	3	1	0	0	0	0	2	2	0	1	0	0	0	2	1	1	7	2	1	0	0	0	0	1	0	2	0	1
64	0	1	1	0	0	0	1	1	0	2	1	0	0	0	0	0	2	2	2	2	2	1	0	1	0	0	0	2	2	2	2	2	2	2	2	1	1	16	2	2	0	2	1	2	2	2	0	0	0
27	0	1	1	1	0	1	1	1	1	3	0	0	0	0	0		2	2	2		1	0	0	1	0	0		2	2	2	2	2	2	2	2	1	1	16	2	2	0	2	1	2	2	2	0	0	0
50	0	1	1	1	0	1	0	1	1	0		0	3	3	3	3	1	0	1	1	2	2	3	1		0	0	0	1	0	3	2	2	2	2	2	2	16	2	2	2	2	2	2	2	0	1	2	2
48	0	1	1	0	0	1	0	1	1	3	0	3	3	3	3	3	2	2	2	0	0	1	0	1	0	0	0	0	0	0	0	0	0	0	0	0	0	0	0	0	3	0	0	0	1	0	0	0	0
28	0	1	1	1	0	0	0	1	1	1	0	4	1	2	0	2	0	0	1	2	1	1	0	0	2	0	1	1	2	2	1	2	2	2	2	1	1	15	2	2	1	1	0	1	1	1	1	2	1
22	0	1	0	1	0	0	1	1	1	1	0	0	2	2	0	1	0	2	2	2	2	0	1	1	1	1	1	2	1	2	1	2	2	2	2	1	2	15	2	1	1	1	2	2	2	1	1	2	0
59	0	1	1	1	0	0	0	1	1	3	0	0	1	1	0	0	2	0	0	0	1	0	1	1	0	0	0	0	2	2	1	0	1	1	1	2	0	10	2	2	1	1	1	2	2	0	0	0	0
60	0	1	1	1	0	0	0	1	1	1	3	0		2	0	2	2	0	0	0	1	0	1	1	0	0	0	0	2	2	1	0	1	2	2	0	0	10	2	2	2	3	2	2	2	0	0	0	0
62	0	1	1	0	1	0	0	1	0	2	11	0	2	1	0	0	1	1	1	1	1	1	0	0	0	0	0	0	2	1	2	2	2	2	2	1	1	15	1	1	2	2	2	1	0	1	0	0	1
24	0	1	1	0	0	1	0	1	1	0	0	2	3	3	0	3	2	0	0	0	0	1	1	0	0	0	0	2	1	3	1	1	1	1	1	1	1	11	1	0	1	1	1	2	2	0	1	0	0
49	0	1	1	1	0	1	1	1	1	3	0	0	2	2	2	2	2	0	0	0	1	2	0	0	2	0	0	0	0	0	0	0	2	2	2	1	1	8	1	1	1	1	2	2	2	0	1	2	0
21	0	1	1	1	0	1	0	1	1	1	0	3	4	4	4	4	2	2	2	2	1	1	0	2	0	1	0	1	1	1	1	1	1	1	1	0	0	7	3	3	0	1	0	0	0	1	0	1	0
27	0	1	1	1	1	0	0	0	1	1	0	4	2	3	4	1	2	2	0	2	1	1	3	2	2	0	0	2	3	2	0	3	3	2	2	0	0	15	1	1	0	0	0	1	1	1	1	0	0
56	0		1	1	0	1	1	1	1	1	0	4		4	4		0	1	0	1	1	2	2	2	2	0	0		2	0	2	2	2					8
22	1	1	1	1	1	0	0	0	1	1	0	4	1	1	0	1	2	0	0	0	1	3	1	0	0	0	0	0	2	1	1	2	2	1	1	1	1	12	3	3	2	1	1	2	2	1	1	0	0
41	1	0	1	1	0	1	1	0	1	1	0	3	3	2	1	3	0	0	0	0	0	2	1	0	0	0	1	1	0	1	0	0	0	1	0	0	1	3	0	0	0	2	0	0	2	0	0	0	0
25	0	5	1	1	0	1	0	1	1	2	0	4	1	2	1	2	1	0	0	0	1	1	0	0	0	0	0	0	1	2	0	2	2	2	2	0	0	11	0	0	0	0	0	0	0	0	2	1	0
24	0	1	1	1	0	1	0	1	1	1	0	0	2	2	0	2	2	2	2	0	1	1	0	2	0	0	0	0	2	2	1	2	2	2	2	1	1	15	2	2	2	1	1	2	2	2	2	0	0
30	0	3	1	1	0	0	1	1	3	3	0	4	4	4	4	4	2	2	2	2	1	2	3	1	1	2	2	1	2	3	2	2	2	2	2	2	2	19	2	2	2	3	2	2	1	1	1	1	2
50	1	0	1	1	0	1	0	1	1	2	0	0		0	0	0	2	2	0	2	1	3	0	2	2	1	1	0	0	2	1	0	2	2	2	2	2	13	2		1	2	2	3	2	2	2	2	2
43	0		1	1	0	1	1	1	1	2	0	0	4	0	0	0	1	1	0	1	1	0	0	0	0	0	1	0	3	3	1	1	1	1	1	0	0	11	2	2	2	1	1	2	2	0	0	0	1
58	0	1	1	1	0	1	1	1	1	3	0	2	2	2	1	2	0	0	0	2	2	3	0	0	0	1	1	0	0	0	0	0	0	0	0	0	0	0	2	2	0	0	0	0	0	0	0	1	0
58	0	0	1	1	0	1	1	1	1	3	0	2	2	2	2	2	2	2	2	2	2	3	0	0	0	0	0	0	0	0	0	0	0	0	0	0	0	0	0	0	0	0	0	0	0	0	0	0	0
70	1	0	1	1	0	1	1	1	1	2	0	4	4	4	4	4	2	2	2	2	2	1	1	2		1	1	0	1	1	2	0	1	1	1	0	0	7	1	1	2	3	1	2	1	2	1	0	0
35	0	1	1	0	0	0	0	1	1	1	0			1			1	1	0	1	1	0	1	2	0	1	1	2	1	2	2	1	2	2	2	2	1	15	1	1	2	1	0	1	2	1	1	0	1
23	0	1	1	1	0	1	1	1	1	1	0	4	4	4	0	4	2	2	2	2	2	0	0	2	2	1	1	0	2	2	3	2	2	3	2	2	0	18	2	2	1	2	0	3	3	1	1	2	2
24	0	6	1		0	1	1	1	1	1	0	3	3	3	3	3	2	2	2	2	2	1	1	1	0	1	1	2	0	2	2	2	2	2	2	1	2	15	1	1	1	1	2	2	2	2	2	1	0
22	0	1	1	1	0	1	0	1	1	1	0	2	2	2	2		2	2	2	2	1	2		2	2	1	3	0	1	1	1	1	1	1	1	1	1	9	1	1	1			1	1	0	2	0	0
54	0	1	1	1	1	0	0	1	1	2	0	2		2	2	2	0	0	0		1		1		2	1	1	2	1	0	1	1	1	1	1	1	0	7	1	1				1	1	0	2	0	0
22	0	1	1	1	0	1	0	1	1	1	0	2	2	2	2	2		1	1	0	1	1	2	1	0	1	1	0	1	2	2	2	2	2	2	2	2	17	2	2	2	1	1	2	2	0		0	0
50	0	1	1	1	0	1	1	1	4	3	0	0	2	2	0	1	0	0	0	0	1	3	0	2	2	3		2	0	0	0	1	3	1	0	1	3	9	2	3	1	1	1			2	2	1	1
21	0	1	1	1	0	1	0	1	1	1	0	0	3	3	0	2	0	0	0	0	1	2	1	1	2	1	0	2	2	2	1	2	1	2	2	1	1	14	2	2	1	1	0	1	1	0	0	2	0
23	0	1	1	1	0	0	1	1	1	1	0	4	4	0	2	0	1	1	1	0	1	0	2	1	0	1	1	2	1	1	1	1	2	2	2	2	1	13	1	1	2	2	1	2	2	0	0	0	0
53	0	1	1	1	0	1	1	1	1	1	0						0	1	0		2	2		2	0	1	1	2		2		1	1	1	1	1	1	8	2	2	2	2	2	2	1	0	2		0
24	0	2	1	1	0	1	1	1	1	2	0	1	2		0	2	2	1	2	2	1		1	0	0	1	1	0	1	2	1	1	2	2	2	1	1	13	1	1	1	1	1	1	2	0	0	0	0
25	1	2	1	1	0	1	1	1	1	2	0	1		2			2	0	0	2	1		1	0		1	1		2	2	1	1	2	2	2	1	1	14	1	1	1	1	1	1	1	0	0	0	0
49	0	1	1	1	0	1	1	1	1	0	0	1	3	3	3	0	2	2	2	1	1	0	0	2	2	0	0	0	0	1	1	1	1	1	1	1	1	8	0	0	0	2	2	3	3	1	1	2	2
28	0	0	1	1	0	1	1	1	1	3	0	1	3	3	3	0	2	2	2	2	1	3	2	0	0	0	0	0	0	0	1	1	1	2	2	2	2	11	0	0	0	2	2	3	3	1	2	2	2
50	0	1	1	0	0	1	0	1	1	2	0	0			0	0	0	2	2	1	1	0	0	0	0	0	0	2	2	2	2	2	2	2	3	3	2	20			2	2	2	2	2	2	2	2	2
31	0	0	1	1	0	1	0	1	1	2	0	1	0	4	1	4	1	1	2	1	0	2	2	2	2	1	2	0	2	0	1	0	2	2	2	2	2	13	0	1	2	2	1	2	2	0	1	1	2
50	0	1	1	1	0	0	0	1	1	3	0	0	1	0	0	0	1	2	2	2	1	0	1	0	0	0	0	0	2	2	3	1	2	2	2	2	2	18	2	3	2	2	2	2	2	0	2	0	0
28	0	0	1	1	0	1	1	1	1	2	0	0	3	3	0	4	1	1	0	1	1								2	2	1	0	0	0	0	0	0	5	0	0	0	0		3	3	0	1	0	0
52	0	0	1	1	1	1	0	0	1	1	0	0	2	2	0	2	0				1		0	0	0	1	1	2	1	3		0	1	2	3	2	0	12	2	2	0	0	1	2	2	1	1	0	1
49	0	1	1	0	0	1	1	1	0	2	1	0	2	3	0	2	2	0	0	0	1		0	0	0	0	0	0	3	3	2	2	2	2	3	2	2	21	1	1	2	3	3	3	3	0	0	0	0
24	0	1	1	1	0	1	1	1	1	1	0	1	1	1	1	1	1	1	1	0	1	2	2	1	1	0	0	0	1	2	0	1	2	2	2	1	1	12	2	2	2	2	1	2	2	1	2	1	0
52	0	1	1	0	0	1	1	1	0	2	1	0	2	3	0	2		2	0	0	1		0		0	0	0	0	3	3	2	2	2		3	3	2	20	1	1	2	3	3	3	3	0	0	0	0
51	0	1	1	1	0	1	0	1	1	3	0	3	3	3	2	2	0	0	0	0	1	1	1	2	0	1	1	2	1	1	1	0	1	1	1	1	1	8			2	1	2	2	2	2	2	0	0
64	0	1	1	1	0	1	1	1	3	3	0	0		2	0	2	2	2	0	0	0	2	0	2	0	0							1	1	1	0	0	3	0	1	2	2	2	3	3	1	1	2	0
50	0	1	1	0	0	1	1	0	1	3	0	0	3	3	0	3	1	1	1	1	2	2	0	2	2	1	1	2	1	2	2	2	2	2	2	1	1	15	1	1	2	3	3	2	2	0	0	2	0
42	0	1	1	1	0	0	1	0	1		0	0	0	0	0	3	0	1	0	1	1			2	2				1	2	2	2	2	1	1	1	1	13	2	2	2	2	2	3	2	0	2	1	0
45	0	1	1	0	1	0	0	1	1		0	0	2	0	0	0	1	1	0	2	0	1	0	0	0	1	1	2	2	2	0	1	1	2	2	0	0	10	2	2	2	2	2	2	2	1	1	1	0
36	0	1	1	1	0	0	1	1	1	3	0	2	2	2	2	2	2	2	0	1	2	1	0		2	0	0		0	0	0	0	2	2	2	0	0	6	3	3	0	0	0		0	0	0	0	0
22	0	1	1	1	0	1	1	1	1	1	0	2	4	4	2			0			1		1			1	1	0	1	1	1	1	1	2	1	1	2	11	2	2	2	2	2	2	2	1	0	1	0
58	0	1	1	1	0	1	1	1	1	1	0	0									1	0	0	0	0	0	0	1	1	2	1	1	2	2	2	1	1	13		1	2	2	1	2	2	0	0	0	0
58	0	1	1	1	0	1	1	1	1	2	0	0	4	4	4	4	2	0	2	2	1	0	3	1	1	0	1	0	0	3	2	3	2	2	2	1	1	16	1	1	1	1	0	2	2	2	2	0	0
35	0	4	1	0	0	1	1	1	1	1	0	0	3	3	0	2	1	0	0	1	0	1	0	0	0	1	1	1	2	2	3	2	2	3	2	1	0	17	0	0	3	3	3	3	3	1	0	1	0
56	0	1	1	1	0	1	1	1	1	2	0	2	2	2	2	2	2	2	2	2	2	2	2	2	0	1	1	0	1	1	1	1	1	1	1	1	1	9	1	1	1	1	1	2	2	0	2	0	1
56	0	1	1	1	0	1	1	1	1	3	0	0	0	0	0	0		1	1	1	1	0		0	0	0	0	0	0	3	3	2	3	3	3	3	1	21	1	1	3	0	2	2	2	2	2	0	0
37	0	1	1	0	0	0	1	1	1	1	11	0	0	0	4	4	2	0	0	0	0	2	0	1	0	1	0	0	1	1	2	0	3	3	3	0	0	13	1	2	0	0	2	3	0	1	1	1	0
50	0	0	1	1	0	1	1	1	1	2	0	0	0	0	0		0	0	0		1		0	0	0	0	0	0	0	3	0	0	0	2	0	0	0	5	2	2	2	2	2	2	2	1	1	2	0
57	0	1	1	1	1	1	1	1	1	2	0	4	4	4	4	4	2	2	2	2	2		3	0	0	0	0	2	1	2	1	1	1	2	2			10	1	1	2	2	2				0		0
53	0	1	1	1	0	0	1	1	1	2	0	3	3	4	4	3	2	2	2	2	1								1	1	1	1	1	1	1	1	1	9	1	1	2	2	2	2	1	0			2
57	0	1	1	0	0	0	1	1	1	2	0	1	2	2	1	2	0	0	0	2	1	2	0	2	0	0	0	2	1	2	2	2	2	2	2	0	0	13	1	1	2	2	2	2	2	0	0	1	0
65	0	0	1	0	0	1	1	1	1	1	0		4	4	4	4	2	2	2	2	1	1	0	2	0	0	0	2	2	2	2	2	0	2	2	2	1	15	1	1	2	2	2	2	2	1	0	1	1
36	0	0	1	0	0	1	1	1	1	2	0	0	1	1	0	1	1	1	0	1	0	1	0	0	0	0	0	0	1	3	3	3	3	3	3	1	2	22	1	1	2	2	2	2	2	0	0	2	1
40	0	1	1	1	0	1	1	1	1	2	0	4	4	4	4	4	2	2	2	2	1		0	2	0	1	1	0	2	2	2	2	2	2	2	2	2	18	2	2	1	2	1	2	2	1	1	1	1
51	0	4	1	0	0	0	0	1	1		10	0	4	4	4	0	2	2	2	1	0	2	1	2	0	0	0	2	2	2	2	1	2	2	2	1	1	15	1	1	2	2	2	1	2	2	2	0	0
51	0	1	1	1	0	1	1	1			2	0	0	0	0	3	0	1	1	0	1	1	1	2	1	0	0	0	0	2	1	2		2	2	1	1	11	2	2	2	2	2	1	1	0		1	0
29	0	1	1	0	0	0	1	1	1	1	0			3	0	2	1	0	0	0	0	0	0	0	2	0	0	0	1	2	2	2	3	3	2	0	0	15	2	2	2	2	2	2	2	1	1	1	0
29	0	1	1	0	1	0	0	0	1	2	0	1	3	3	1	3	0	0	0	0	0	2	0	1	0	0	1	0	0	0	0	0	0	0	0	0	0	0	0	0	2	2		2	2	1	1	1	1
39	0	1	0	1	0	1	0	1	1	3	0		3	3		3	2	1	0	2	1	2	0	1	0	1	1	2	1	1	2	3	2	2	2	0	0	13	0	0	2	1	1	2	2	0	0	1	1
44	0	0	1	1	1	1	1	1	3	3	0	0	3	3	0	3	0	0	0	0	1	2	0	0	0	1	1	1	1	1	2	1	2	1	1	1	2	12	1	1	0	1	0	1	0	1	1	2	2
47	0	1	1	0	0	0	1	1	1	1	0	0	3	3	0	1	1	1	1	1	0	0	0	1	0	0		0	0	2	1	2	2	2	2	1	1	13	1	1	1	1	2	2	2	1	1	1	2
33	0	1	1	0	0	1	1	1	1	1	0	4	4	4	4	1	0	0	0	1	0	0	2	0	0	0	0	0	2	2	1	1	2	1	0	1	2	12	1	1	2	1	1	2	2	0	1		1
57	0	0	1	0	0	0	0	1	4	3	0	0	0	0	0	0	1	1	0	0	0	2	0	0	0	0	0	0	0	1	1	1	1	2	2	2	2	12	2	2	2	2	2	2	2	1	1	1	0
29	0	0	0	1	0	0	0	0	1	2	0	0	2	3	0	3	2	2	2	2	1	2	2	2	2	0	0	0	1	3	1	1	3	3	3	2	0	17	1	1	1	3	3	3	3	0	0	2	0
58	0	3	1	1	0	1	1	1	4	3	0	2	3	2	1	1	2	0	0	0	1		1	2	2	0	1	0	2	1	0	0	1	1	0	1	1	7	1	2	2	0	1	2	2	2			0
25	0	0	1	0	0	0	1	1	1	2	0	0	2	2	0	0	1	1	1	1	0	0	0	1	0	0	0	1	2	2	2	2	2	2	2	2	2	18	1	1	2	2	2	2	2	0	0	0	1
57	0	1	1		0	1	1	1	1	2	0	0	2	2	0	2		0	0	0	1			0	0	0	0	0	0	0	0	0	0	0	0	0	0	0	3	3				2	2	0	0	0	2
42	0	1	1	0	0	0	0	1	1	2	0	0	4	0	0	0	1	1	1	2	0	2	0	2	2	1	0	2	2	2	2	2	3	2	2	2	1	18	0	0	2	2	2	2	2	0	1	1	1
31	0	0	1	1	0	1	0	1	1	3	0	4	4	4	4	3	2	2	1	2	1	2	0	1	0	1	1	2	1	1	2	2	2	2	2	1	0	13	1	1	1	1	1	2	2	1	1	1	1
60	0	0	1	0	1	0	0	0	1	2	0	4	4	4	4	4	2	2	2	2	1	0	0	0	0	0	0	0	1	3	1	0	2	2	2	2	0	13	0	1	1	1	0	2	2	0	1	0	0
32	0	1	1	1	0	0	1	1	1	3	0	0	1	1	0	1	0	0	0	0	0	0	0	1	2	0	0	2	2	2	1	1	1	2	2	1	1	13	1	1	2	2	2	2	2	1	1	1	1
52	0	1	1	1	0	1	1	1	1	3	0	2	2	2	0	2	0	0	0	0	1			1	1	1	1		1	1	1	1	2	2	1	1	1	11	2	1	3	3	0	1	1	0	0	0	2
50	0	2	1	0	0	0	1	1			0						0	0	0	0	2	2	0	2	2	0		2	0	0	0	0	0	0	0	0	0	0	0	0	2	2	2	2	2	1	1	1	1
54	0		1	1	0	0	0	1	0	2	1	0	4	4	4	4	2	2	0	1	1	1	0	0	0	0	0	0	3	2	3	1	3	2	2	2	1	19	1	1	1	2	2	2	2	2	0	0	1
58	0	1	1	1	0	0	0	1	4	3	0	4	4	4	4	4	2	0	0	1	2	3		0	0	1	1	2	2	2	3	1	2	2	2	2	1	17	1	1	1		2	2	2	2	0	0	1
57	0	1	1	1	0	0	0	1	4	3	1	4	4	4	4	4	2	0	0	1	2	2		0	0	1	1	2	2	2	2	1	2	2	2	0	1	14	1	1	1	2	1	2	2	2	0	0	1
25	1	5	1	0	0	1	0	1	1	1	2		4	4	4	4	2	2	2	2	1	0	0	0	0	1	1	0	2	2	2	2	2	2	2	2	2	18	2	2	0	1	0	0	0	1	1	0	1
57	0	1	1	1	0	1	1	1				1	3	3	1		0	0	0		1								1	2	1	2	1		2		2	11	1	1	1	0	0
23	0	1	0	1	0	0	1	1	1	1	0	0	3	3	0		0	0	1	1	1		0	1	1	0	2	0	0	0	2	0	0	0	0	0	0	2	0	0	0	0	0	0	0	0	0	0	0
30	0	1	1	1	0	1	0	1	1	3	0	0	1	2	0	1					1	0	2	1	1	1	1	0	2	2	1	1	2	2	2	2	2	16	3	3	3	2	1	2	2	0	0	1	1
30	0	1	1	1	0	1	1	1	1	1	0	1	2	2	1	1	1	0	2	2	1	1	1	2	0	1	1	2	3	1	2	1	2	2	2	2	2	17	1	2	1	1	2	1	1	2		2	2
45	0	1	0	1	0	1	1	1				0	0	0	0	2		0	0	0	1		0	1	0	0	1	0	0	0		0	0	0	0	0	0	0		0		1	0
49	0	1	1	1	1	1	1	1	1	3	0			3	3	3	1	0	0	0	2	1	3		0	0		0	0	3	3	3	3	3	3		3	21	0	0	0		0		0	0	0	2	2
30	0	3	1	1	0	1	0	1	1	1	0	3	3	3	2	4	2	2	2	2	0	2	1	2	0	2	2	2	2	0	0	0	0	0	0	0	0	2	0	0	0	0	0	0	0	0	0	0	0
59	0	3	1	1	0	1	0	1	1	3	0	0	0	0	0	0	1	1	1		2	1	2	1	2	2	2	1	1		2		1		2	2	2	10	2	2	2	2	1	2	2	2	2	2	2
24	1	1	1	1	0	1	0	1	1	3	0	1	3	3	1	1	0	0	0	2	0	0	1	2	0	0	0	0	2	1	1	1	2	2	2	1	1	13	2	2	0		1	1	1	1	0	0	0
26	0	6	1	1	0	1	1	1	1	2	0	4	4	4	4	4	2	2	2	2	1		1	2	2	2	2	2	3	3	3	3	3	3	3	2	2	25	2	3	2	0	1	2	2	1	1	2	2
29	0	5	1	0	0	1	1	1	1	0	0	3	3	3	1	3	0	0	0	0	0		1	2	2	2	2	2	0	3	2	0	3	2	2	3	0	15	2	2	0	3	2	1	0	2	0	2	0
32	0	1	1	1	0	0	0	1	1	1	0	0	0	0	1	2	2	2	0	0	1		0	2	0	0	1	2	2	2	2	2	2	2	3	1	1	17	2	2	1	2	2	2	2	2	1	2	0
40	0	1	1	0	1	1	1	1	1	0	2	0	2	2	0	2	0	0	0	2	0	1	0	0	0	1	0	0	2	2	1	1	1	1	1	1	1	11	1	1	1	3	1	2	2	0	0	0	0
39	0	1	1	1	1	1	1	1	1		0	0	2	2	0	2	0	0	0	2	0	1	0	0	0	1	0	0	2	2	3	1	1	1	1	1	1	13	1	1	1	1	1	2	2	0	0	0	0
50	0	1	1	1	1	0	0	0	1	2	0	0	0	0	4	0	2	2	2	2	1	3	2	0	0	1		0	2	3	3	3	3	3	3	2	3	25	3	3	0	2	2	2	2	0	0	1	1
45	0	1	1	1	1	1	0	0	0	1	0	0	4	0	4	4	2	0	2	2	2	3	2	0	0	1		2	2	3	3	3	3	3	3	2	2	24	2	0	0	2	2	3	2	0	0	2	0
23	0	1	1	0	1	0	1	1	1	1	0	0	0	0	1	1	0	1	0	0	0	3	0	2	2	0	0	0	3	2	1	1	1	2	3	0	1	14	2	2	1	1	2	2	3	0	0	1	0
35	0	1	1	0	0	1	1	1	1	2	0	0	1	2	0	2	1	0	0	0	0	2	0	0	0	0	0	0	0	3	0	0	1	2	2	1	0	9	0	1	2	2	2	2	2	1	2	2	0
35	0	0	1	0	0	0	1	1	0	2	1	0	1	3	4	1	2	2	2	2	0	1	3	0	0			0	0	3	2	1	2	0	0	2	0	10	1	1	2	2	1	2	2	0	0	0	0
54	0		1	1	0	1	1	1	0	1	1	0	0	0	0	4	2	2	2	2	1			2	2	0	0	0	1	2	2	2	2	2	2	0	0	13	0	0	2	0	0	2	2			1	0
59	0	1	1	1	0	1	1	1	1	0	0	0	3	3	0	1	2	2	2	1	1	0	0	0	0	0	0	0	0	3	0	1	2	2	2	0	0	10	1	1	2	0	0	3	3	1	0	0	0
54	0	2	1	1	1	1	1	1	1	1	0	0	0	0	0	3	1	1	0	0	1	1	2	0	0													0
49	0	3	1	1	0	1	1	1	1	2	0	2	3	3	2	2	0	1	0	0	1	1		1	1	0	0	0	1	2	0	2						5
59	0	1	1	1	0	1	1	1	1	3	0	2	2	2	2	2	2	1	0	0	1	3	2	0	0	0	0	2	0	1	0	0	0	0	0	0	0	1	2	2	3	3	3	0	0	0	0		0
59	0	1	1	1	0	1	1	1	1	3	0	2	2	2	2	2	2	1	0	0	1	3	2	0	0	0	0	2	0	1	0	0	0	0	0	0	0	1	2	2	3	3	3	0	0	0	0		0
46	0	1	1	0	0	1	0	1	1	2	0	4	4	4	4	1	2	2	2	2	0	0		2	0	0	0	0	2	2	2	2	2	2	2	2	1	17	1	1	1	1	1	2	2	0	1	0	1
41	0	1	1	0	0	1	1	1	4	1	11	0	3		0	1	0	1	0	0	0	0		1		0	0	0	2	2	2	2	2	2	2	2	2	18	0	0	2	2	2	2	2	1	1	0	2
38	0	1	1	0	0	1	1	1	1		0	2	2	2	2	2	0	1	0	0	1	1	2	0	0	0	0	2	1	1	1	1	1	2	1	1	1	10	0	0	2	2	2	0	0	1	1	1	1
63	0	1	1	0	0	1	1	1	3	3	4		4	4	4	4	2	2	2	2	1	0	0	0	0	0	0	0	3	2	1	1	1	1	0	1	1	11	1	1	1	3	3	2	3	0	0	0	0
56	0	1	0	1	0	0	0	1	1	3	0	4	4	4	4	4	2	2	2	2	1		0	1	0	0	0	2	3	3	0	0	0	3	3	3	3	18	3	3	0	3	3	1	1	2	2	0	0
48	0	1	1	0	0	0	0	1	3	3	11	0	0	4	0	0	1	1	0	0	0		0	2	0	0	0	2	1	2	1	1	2	2		0	0	9	1	1	2	3	3	1	1	0	0	0	0
50	0	1	1	0	0	0	0	1	1	1	0	0	0	4	0	0	1	1	1	0	0		0	0	0	0	0	2	1	2	2	1	2	2	1	0	1	12	1	1	2	2	2	1	1	0	0	0	0
56	0	1	1	1	0	1	1	1	1	1	0	4	4	4	4	4	2	2	2	1	2	2	1	0	0	0	0	2	1	2	2	1	2	2	2		1	13	1		0	0		2	2	1		0	0
59	0	2	1	0	0	0	0	1	1	1	0	0	1	1	0	0	1	1	0	0	0	2	3	2	2	0	0	0	0	1	1	2	2	2	2	1	2	13	1	1	1	1	1	2	2	0	1	0	2
22	0	1	1	1	0	1	1	1	1	1	0	1	2	2	2	2	0	0	0	0	2	1	1	2	2	1	1	2	0	0	1	1	1	1	1	0	0	5	2	2	1	0	1	1	1	0	0	2	0
42	0	1	1		0	1	1	0	1	1	0	0	1	1	1	1	1	2	0	2	0	1	0	2	0	0	0	2	1	2	2	2	2	2	2	0	1	14	0	0	0	0	0	2	2	0	2	1	2
49	0	1	1	1	0	0	1	1	3	3	0	2	2	2	2	3	0	0	0	0	1	1	1	2	0	0	0	1	1	2	2	2	2	2	2	1	1	15	2	2	1	1	1	1	1	2	2	0	0
24	0	3	1	0	0	1	0	1	1	3	0	0		0	0	0	1	0	0	0	0	0	0	0	0	0	0	0	0	2	0	0	2	2	2	0	0	8	0	0				0	0	2	2	2	2
65	0	1	1	1	0	1	1	1	0	2	1	2	2	2	2		0	0	0		1	3	0	2	2	0	0	0	0	0	0	0	0	0	3	0	0	3	3	3	0	0	0	0	0	0	0	2	0
44	0	1	1	1	0	1	0	1	1	1	0		0					0		1	0	0	0	0	0	0	0	0	0	2	0	0	2	3	3	0	0	10	0	0	0	0	0	3	2	0	0	0	0
23	0	1	1	1	0	1	0	1	1	1	0	3	3	0	0	1	0	0	0		2	1	0	0	0	1	2	2	0	0	1	1	0	1	2	0	0	5	2	2	3	0	2	3	1	0	1	0	0
34	0	0	1	0	0	1	1	1	1	2	0	0	2	2	0	2	1	0	0	0	0	0	2	1	0	0	0	0	1	2	2	1	2	2	2	1	1	14	1	1	1	1	1	2	2	0	2	1	1
47	0	0	1	0	0	1	1	1	1	2	0	0	2	0	0	2	1	0	0	0	0	0	2	1	0	0	0	0	1	2	2	0	3	3	3	1	1	16	1	1	1	1	1	2	2	0	1	1	1
52	0	1	1	1	0	1	0	1	3	3	0	0	2	2	0	2	1	1	1	1	0		0	0	0	0	1	0	2	2	3	0	2	2	2	0	0	13	3	3	1	1	1	2	2	2	2	1	2
29	0	0	1	1	0	1	1	1	1	1	0	1	1	1	0	1	0	0	0	0	1	1	2	1	0	2	2	0	1	2	1	2	2	2	2	1	1	14	2	2	0	1	1	2	2	0	0	1	1
66	1	0	0	0	0	0	1	1	0	3	1	2		0	0		0	0	0	0	0	0	0	2	2	0	0	0	0	0	0	0	0	0	0	0	0	0	0	0	0	0	0	3	0	0	0	0	0
62	0	0	1	1	1	0	0	0	0	3	3	0	4	4	0	4	1	1	2	2	0	0	0	0	0	0	0	0	2	2	2	2	2	2	2	2	1	17	1	1	2	2	2	2	2	1	0	0	1
45	0	0	1	1	1	0	0	0	1	3	0	0	1	3	0	4	0	2	0	0	0	1	0	2	0	1	0	0	3	3	3	2	2	2	2	0	0	17	2	2	2	2	1	2	2	0	1	1	1
50	0	0	1	1	0	0	0	1	1	1	1	0	1	4	4	4	2	2	2	2	0	2	1	0	0	1	1	0	0	1	1	2	2	2	2	1	1	12	2	2	1	1		2	2	1	1	1	1
26	0	1	1	1	0	1	0	1	1	3	0	1	1	0	1	0	1	1	0	0	1	1	0	1	1	1	0	2	2	1	2	1	2	2	2	1	2	15	1	1	1	1	1	2	1	1	1	2	0
49	0	1	1	0	1	0	0	1	1	2	0	0	1	1		2		0			0	0	3	1	1	1		0	1	1	3	1	3	3	2	3	3	20	1	1	2	1	2	2	2	0	2	0	0
47	0	0	1	0	1	0	0	0	1	2	0	0		4	0	2	1	1	0	0	0	3	1	0	0	1	1	2	0	0	2	0	2	1	0	0	0	5	0	0	0	0	0	0	1	1	0	1	0
50	0	6	1	0	0	1	1	1	0	2	1	0	1	3	0	1	0	1	0	0	0	0		1		0	0	0	1	1	1	1	1	1	1	1	1	9	1	1	2	2	2	2	2	1	1	0	2
61	0	0	1	1	0	1	1	1	1	1	1	0	2	2	2	2	2	2	2	0	1	2	1	0	1	0	0	0	0	3	0	1	2	2	2	2	0	12	0	0	0	0	1	3	3	0	0	1	1
50	0	1	1	1	1	0	0	0	0	3	3	1	0	1	1	0	0	2	2	0	0	1	0	0	2	0	0	0	0	2	0	1	2	2	2	1	0	10	0	1	2	2	2	2	2	0	0	0	0
41	0	1	1	1	0	1	1	1	1	2	0	1	3	3	0	2	2	1	0	1	1	1	0	0	2	0	1	2	0	2	0	3	2	2	2	1	1	13	1	1	1	2		2	2	0	0	0	1
48	0	4	1	0	0	1	1	1	1	1	0	0	4	4	0	3		0	0	1	0	0	1	2	2	1	1	1	1	2	1	1	2	2	2	2	2	15	0	0	2	2	2	2	2	2	2	0	1
46	0	1	1	1	0	1	1	1	1	1	0	0	0	0	0	3	2	0	0	2	1	3	0	1	2	0	0	0	2	1	1	2	2	2	0	0	0	10	2	2	2	3	3	2	2	0	0	0	0
39	0	1	1	0	1	0	0	0	4	3	0	0	3	3	0	3	1	1	0	1	0	1	0	2	1	0	1	1	0	2	2	2	2	2	2	0	0	12	0	0	1	1	1	2	2	0	0	0	0
51	0	1	1	0	1	0	0	0	1	1	0	0	1	2	4	1	1	2	0	0	0	0	1	0	0	0	1	0	0	2	1	0	0	2	0	0	0	5	1	1	0	0	0	2	2	0	0	1	0
33	0	1	1	1	0	1	1	1	1	3	1	4	4	4	4	4	2	2	2	2	2		1	2	0	2	2	0	2	3	2	3	2	2	2	2	0	18	1	1	1	1	2	2	2	0	0	0	2
24	0	1	1	1	0	1	1	0	1	0	0		3	4	2	2	2		0	0	2	0	1	1			0	0		2		1	1		1			5	1	1	1	2	2	1	2	0	0	0	2
61	0	1	1	1	0	0	1	1	1	3	0	0	2	2	0	1	0		2	0	1	0	2	0	0	0	1	0	2	2	1	1	2	2	2	1	1	14	2	2	1	0	0	1	1	0	0	0	0
23	0	1	1	1	0	1	1	1	1	1	0	4	4	2	0	2	0	0	0	0	2	1	0	0	2	0	0	0	2	1	1	1	2	2	1	0	2	12	2	2		2	2	2	2	1	1	0	0
20	0	1	1	1	0	1	1	0	1	1	0	3	1	4	1	0	2	0	0	0	1	1						1	2	2	2	1		2	2	2	1	14	2	2	2	1	2	2	2	1	1	0	0
28	0	1	0	1	0	0	0	0	1	1	2	0	1	1	1	2	0	2	2	2	1	3	2	1	0	2	2	0	2	2	0	0	0	2	2	0	0	8	2	2	2	2	1	0	0	0	0	1	1
43	0	1	1	0	0	0	0	0	1	2	11	0	1	3	0	2	1	0	0	0	0	2	0	2	0	1	1	2	1	2	2	2	1	2	2	2	1	15	1	1	1	2	2	2	1	1	1	0	2
58	0	1	1	1	0	1	0	1	1	3	0	0	4	4	0	4	2	2	2	2	1	1	0	0	0	0	0	0	2	2	2	1	3	2	2	0	0	14	1	1	2	2	2	1	2	2	0	0	2
22	0	1	0	1	0	1	1	1	1	1	0	2	3	0	1	1	0	0	0	0	1	2	0	1	1	0	2	1	1	1	2	2	2	1	2	1	1	13	0	0	1	1	0	0	0	1	1	0	0
28	0	1	1	0	0	0	1	1	1	1	11		0	0	0	0	1	0	1	1	1	0	0	1	1	0	0	0	2	2	2	1	1	3	3	1	0	15	2	2	1	1	1	0	1	1	1	0	0
22	0	1	1	1	0	0	1	1	1	1	0	0		1	0	0	1	1	0		1		1	2	0				2	2	1	1	2	2	2	1	1	14	2	2	2	2	2	2	2	0	0	1	2
59	0	1	1	0	0	1	1	1	0	1	1	0	0	3	0	1	1	1	1	2	0	1	0	2	0	1	1	2	2	2	2	2	2	2	2	2	1	17	1	1	1	2	2	2	2	1	0	0	0
65	0	1	1	1	0	1	0	1	0	3	1	0	1	1	0	1	1	1	0	1	1	0	0	0	0	0	0	0	0	2	0	0	0	2	2	0	0	6	1	1	1	2	2	2	2	0	1	0	0
46	0	1	0	1	0	1	1	1	3		0	4	4	4	4	4	2	2	2	2	1	3	1	0	1	1	0	1	1	1	1	1	2	0	0	1	2	9	1	2	0	0	2	2	2	0	0	0	0
54	0	1	1	1	0	1	1	1	1	2	0	0	0	3	0	3	0	0	0	0	1	3	2	0	0	1	2	0	2	1	2	0	2	2	2	2	2	15	1	1	2	1	2	2	1	0	1	1	1
65	0	1	1	1	0	1	1	1	1		0	4	4	4	4	4	2	2	2	2	1	3		1	1	0	0	1	0		0		1	2		1	0	4	1	2	3	3	3		1	1		0	0
27	0	0	1	1	0	1	0	1	2	1	0	0	1	1	0	1	2	2	2	2	2	0	0	2	2	1	1	0	2	2	2	2	2	3	3	1	1	18	2	2	2	2	2	2	2	0	0	0	1
35	0	1	1		0	0	1	1	1	1	1	0	0	2	2	0	2	1	0	0	0	3	2	2	2	0	0	2	1	3	2	0	2	2	2	1	0	13	0	0	0	0	3	0	0	0	2	2	1
69	0	0	1	1	0	1	1	1	1	1	3	0	2	2	2	2	2	2	2	2	1		1	2	2	1	0	2	0	3	3	0	0	3	3	0	0	12	2	2	3	3	3	3	3	0	0		0
55	0	4	1	1	0	1	1	1	1	1	0	2	2	2	2	2	2	2	2	2	1	1	2	1	1	0	3	0	1	2	2	1	0	1	1	1	1	10	2	2	1	0	0	0	2	0	0	0	0
27	0	0	1	1	0	0	0	1	1	2	0	0	2	1	0	1	1	1	1	0	1	3	1	2	0	1	2	2	1	3	2	1	1	3	1	3	1	16	1	1	1	0	2	2	2	2	0	1	1
57	0	0	1	1	0	0	0	1	2	1	5	0		1	0	1	2	2	2		1	0	0	2	2	0	0	0	2	3	2	2	3	3	3	1	1	20	1	1	2	2	3	3	3	0	0	0	0
60	0	0	1	1	0	1	1	1	0	2	2	1	3	4	1	4	0	1	0	0	1	3	0	0	0	1	1	0	2	2	2	2	2	2	2	2	1	17	2	2	2	2	2
55	0	1	1	0	0	0	0	0	4		0	0	0	0	0	0	1	1	0	1	0	0	1	0	0	1	0	0	1	2	2	2	3	3	3	2	0	18	1	0	3	3	3	3	3	0	1	1	2
20	0	1	1	1	0	1	1	1	1	1	0	4	4	4	4	4	2	2	2	2	2	3	3	0	1	1	3	2	1	3	1	3	3	3	3	2	2	21	3	2	3	1	1	3		0	1	1	1
22	0	1	1	1	1	0	0	0	1	1	0	0	0	0	4	2	1	1	0	0	1	1		1	0	1	1	0	1	3	1	2	1	2	2	1	1	14	2	2	2	2	2	2	2	1	1	1	1
22	0	1	1	0	0	1	1	1	1	1	0	4	2	2	4	1	2	2	0	0	1	1	1	0	0	1	1	0	2	2	3	3	2	3	3	1	1	20	2	2	1	1	1	1	2	0	0	0	0
42	0	0	1	1	0	1	1	1	1	3	11	4	4	4	4	4	2	2	2	2	2		1	1	2	1	1	0	2	3	2	3	3	2	2	2	0	19	1	1	1	2	2	1	1	0	0	0	2
25	0	0	1	1	0	1	1	1	1	1	2	0	1	2	0	2	2	1	1	1	1	2	1	2	0	1	1	2	2	2	2	2	2	2	2	1	1	16	2	2	1	1	1	2	2	1	1	1	2
52	0	0	1	1	0	1	1	1	1	1	0			4	4						1		0	1	1	1		1										0		1	0	0
36	0	6	1	0	1	1	1	1	1	2	0	4	4	4	4	4	2	2	2	2	0	1	0	2	0	1	1	0	1	2	1	0	3	2	3	1	3	16	2	2	2	1	2	1	1	2	2	2	2
28	1	1	1	0	0	1	1	1	1	2	0	0	1	1	0	1	1	1	0	0	0	0	0	1	1	1	1	2	0	2	1	1	1	2	2	1	0	10	0	0	1	1	1	1	2	0	1	0	0
52	0	1	1	1	1	0	0	0	0	1	1	4	4	4	4	4	2	2	2	2	2	2	2	0	0	0	0	0	2	3	2	2	2	2	2	2	1	18	1	1	2	2	2	2	2	1	1	0
28	0	1	1	1	0	1	1	1	1	2	0	0	3	3	0	3	1	1	0		1	3	1	2	2	0		2	1	1	3	0	3	2	2	1	1	14	2	2	2	1	1	3	3	1	1	1	2
40	0	0	1	1	0	0	0	1	1	2	0	2	2	2	0	2	2	2	2	2	1	1	2	2	0	2	2	0	0	2	2	2	2	2	2	1	2	15	1	2	1	2	2	1	1	1	1	1	0
59	0	1	1	1	0	0	1	1	0	1	1	0	1	1	0	1	1	1	0	2	1		1	2	0	1	1	0	1	2	2	2	2	2	2	2	1	16	1	1	2	2	2	2	2	1	1	0	0
45	0	1	1	1	0	0	0	1	1	2	0	0	2	3	0	3	2	0	0	2	1	1	1	2	2	0	0	0	3	1	3	0	1	2	2	1	1	14	1	1	1	0	0	2	2	1	0	2	0
29	0	1	0	1	0	0	1	1	1	3	0	3	3	0	0	1	1	1	1	1	1	0	1	1	1	1	1	0	2	1	2	2	2	2		1	2	14	1	2	1	2	2	1	1	1	1	1	1
54	0	5	0	0	1	1	1	1	3	3	3	4	4	4	4	4	2	2	2	2	0	2	0	2	2	0	0	0	2	2	2	2	0	0	0	2	0	10	0	0	2	2	2	1	1	2	2	1	2
60	0	0	1	0	0	0	0	1	1	3	0	0	4	4	4	4	2	2	2	2	0	0	0	2	0	0	0	0		3	2	3	3	3	3	3	3	23	0	0	2	2	2	2	2	1	1	1	1
21	0	1	1	1	1	0	0	0	1	1	0	0	3	2	0	1	1	0	0	0	1	1		2	1	1	1	1	2	3	2	2	2	2	3	3	1	20	2	1	1	2	2	0	1	1	1	2	1
45	0	1	1	1	0	0	0	1	1	2	0	0	2	3	0	3	2	0	0	2	1	1	1	2	2	0	0	0	3	1	3	0	1	2	2	1	1	14	1	1	1	1	0	2	2	1	0	2	0
26	1	0	1	0	1	0	1	1	1	1	11	0	1	1	0		1	1	0	1	1	0	1	2	2			2	0	2	3	0	0	2	2			9	2	2	1	3	0	1		2	2	2	0
36	0	1	1	0	0	1	0	1	1	1	0	0	1	2	0	1	0	2		0	1	1	1	0	0	1		0	0	1	1	2	2	2	2	1	1	12	2	2	2	2	1	2		0	1	1	0
36	0	0	1	0	0	0	1	1	1	1	0	1	4	4	0	0	2	2	2	2	0	2	0	2	2	0	0	2	2	3	3	2	3	2	2	3	3	23	1	1	3	2	2			2	2	2
52	0	2	1	1	0	0	1	1	1	3	0	1	2	2	1	1	0	2	2	2	2	2	2	2	0	2	2	2	0	1	2	1	2	2	1	2	2	13	1	2	2	0	3	3	1	0	0	2	2
26	0	0	1	1	0	1	1	1	1	2	0	0	4	4	4	4	2	2	2	2	0	0	0	0	0	0	0	0		1	3	1	3			3	3	14	0	0	2		2	2			0
28	1	0	1	1	0	1	1	1	1	1	0	4	3	3	0	3	1	1	0	1	1	1	0	1	1	0	2	0	0	0	0	2	2	3	0	0	3	10	3	3	0	0	3	2	2	1	1	1	0
26	1	0	1	1	0	1	1	1	1	3	0	2	2	0	4	4	2		0	2	1	0	3	2	0	0	1	0	2	2	2	2	2	2	2	2	2	18	2	2	2	0	0	0	0	2	2	2	0
53	0	1	1	0	0	0	0	1	1	1	0	0	3	3	0	3	1	0	1	0	2	0	0	0	0	0	0	0	2	0	0	0	0	2	2	0	0	6	0	0	0	0	0	2	2	0	0	1	0
52	0	1	1	0	1	0	0	0	1	2	0	0	4	4	0	4	2	2	2	2	1	2	1	2	0	0	1	2	2	2	2	2	2	2	3	2	1	18	1	1	2	2	2	2	2	1	1	0	0
38	0	1	1	1	0	1	1	1	1	1	0	3	3	3	0		0	0	0	0	2	0	0	2	0	0	0	1	0	0	0	0	2	2	2	0	0	6	0	0	2	2	0	0	0	2	2	2	2
23	0	1	1		0	1	1	1	1	3	0	2	3	3	4	4	2	2	0	2	1	0	3	2	0	0	1	0	0	2	2	2	2	2	2	2	2	16	2	2	2	0	0	0		2	2		0
47	0	1	1	1	0	1	1	1	1	2	0	0	0	0	0	0	1	1	0	0	2		0	2	0	0	0	0	2	2	2	2	2	3	3	2	1	19	2	2	2	2	2	2	2				2
39	0	1	1	1	0	1	1	1	1		0	4	4	4	4	4	2	2	2	2	1		0	1	0	0	0	0	0	0	0	0	0	1	1	1	1	4			0	1		2	1	0	0	0	0
22	0	1	1	1	0	1	1	1	1	1	0	0	2	2	0	2	0	0	0	0	1	1	0	0	0	0	0	0	3	3	1	2	2	2	1	1	2	17	3	3	2	2	3	2	2	0	0	0	0
27	0	1	1	1	0	0	1	1	1	1	0	3					0	0	0	0	1	3	0	0	0	0	0	0	0	0	0	0	0	0	0	0	0	0	0		3	0	0	0	0	0	0	0	1
56	0	1	0	1	0	1	1	1	1	1	0			2	2	3			0	0	0	1	0	0	0	0	0	0	2	0	0	0	0	0	0	0		2	1		0	2	3	1	2	0	0		0
21	0	1	1	1	0	1	1	1	1	1	0	1	3	1	0	1	1	1	1	1	1	1	0	0	0	1	0	0	1	2	1	1	2	2	3	1	2	15	1	1	2	2	2	1	2	1	1	1	0
27	0	1	1	0	0	1	1	1	1	3	0	0	2	2	0	0	0	0	0	0	0		1	2	0	1	1	2	2	3	1	2	2	2	2	2	2	18	1	1	1	1	1	1	1	2	2		1
33	0	1	1	1	0	1	0	1		1	3	0	3	2	0	0	0	0	0	0	1	3	1	0	0	1	1	0	2	2		2	2	2	2	1	1	14	1	1	0	0	0	2	2	0	0	1	2
42	0	1	1	0	0	0	1	1	1	1	0	0	0	3	0	2	0	0	0	0	1	0	1	0	0	0	0	0	1	0	0	0	0	0	1	0	0	2	0	0	0	0	3	3	0	0	0	0	0
53	0	1	1	1	1	0	0	1	1	2	0	0		3	0	3	2	2	0	2	1	0	0	0	0	0	0	0	2	2	2	2	2	2	2	0	0	14	1	1	1	2	2	2	2	0	0	1	0
40	0	1	1	1	0	1	1	1	0	2	1	4	4	4	4	4			0	2	1	2	2	0	0	0		0	1	2	1	2	2	1	1		1	11	2	2	2	2	2	2	2	2	0		0
29	0	0	1	1	0	0	0	1	1	2	0	0	2	2	0	1	1	2	2	2	1		1	2		1	1	2	0	2	2	1	2	2	2	1	1	13	3	3	1	0	0	2	2	2	1	1	1
27	0	0	1	1	0	1	1	1	1	1	0	0	0	1	0	0	1	0	1	1	1	2	2	0	0	0	0	0	1	3	2	2	2	2	2	1	0	15	1	1	2	1	1	2	1	0	0	1	1
40	0	0	1	0	1	0	0	0	1	1	2	0	4	4	4	4	2	2	2	2	0	1	0	0	0	0	0	0	1	3	2	2	3	2	1	1	1	16	1	1	3	2	2	2	2	2	0	0	0
26	0	4	1	1	0	0	0	1	1	1	0	0	1	1	0	1	1	0	0	0	1	2	0	0	0	0	0	0	2	2	1	1	3	2	1	1	0	13	0	0	2	2	2	2	2	0	1	0	1
27	0	0	1	1	0	1	1	1	0	1	11	0	3	1	0	1	1	1	1	0	1	0	0	0	0	0	0	0	1	2	2	1	3	2	2	1	0	14	2	2	0	2	2	2		0	0	1	0
25	0	2	1		0	1	1	1	1	3	0	2	2	0	4	4	2	2	0	2	1	0	3	2	0	0	1	0	0	2	2	2	2	2	2	2	2	16	2	2	2	0	0	0	0	2	2	2	0
58	1	0	1	1	0	1	1	1	1	1	0	0	3	3	0	3	1	0	0	0	1	1	0	0	0	0	0	0	2	2	0	0	2	0	0	0	0	6	0	0	0	2	2	2	2	1	1	0	0
42	0	1	1	1	1	0	0	1	1	0	0	0	1	2	0	1	2	1	1	1	1	0	1	1	0	1	0	0	1	2	1	1	2	3	3	1	1	15	1	1	3	3	3	2	2	0	0	0	0
37	0	1	1	1	0	1	1	1	1	3	0	0		0	0	0	0	0	0	0	1	1	0	0	0	0		0	2	2	1	1	2	1	1	2	1	13	2	2			2	1	2	0	0	0	0
52	0	2	1	1	0	1	0	1	1	2	0	4	4	4	4	4	0	0	0	2	1	2	2	2	2	0	0	2	3	2	2	2	2	2	2	2	2	19	2	2	2	2	2	2	2	2	2	2	2
45	0	1	1	1	0	1	0	1	1	2	0	0		0	0	1	1	1	0	0	1	1	1	2	0	0	0	0	1	2	1	1	2	2	2	1	2	14	2	2	0	3	0	1	0	0	0	0	0
52	0		1	1	0	1	1	1	1							4	1	0	2	2	2	2	2	0	0	3												0
59	0	1	1	1	0	1	1	1	1	3	0	1	3	3	3	3	2	2	1	0	1	3	0	0	0	0	0	0	0	0	0	0	0	0	0	0	0	0	0	0	0	3	3	1	1	0	0	0	0
49	0	1	1	1	0	1	0	1	1	1	0	1	0	0	1	2	2	2	2	2	1	1	1	2	1	1	1		1	1	1	1	1	1	1	1	1	9	1	1	1	1	2	2	2	2	2	2	2
48	0	1	1	1	0	1	0	1	1	3	0	0	0	3	0	2	2	2	0	0	1	1		1	1			1	1	1	1	1	1	1	1	1	1	9	1	1	1	1		1	1	1	1	1	1
35	0	4	1	0	1	0	0	0	1	2	2	3	3	3	0	1	2	0	0	0	0	2	0	2	0	2	2	2	1	2	2	2	2	2	2	1	1	15	1	1	2	2	2	2	2	0	2	0	1
49	0	1	1	0	1	0	0	1	3	3	0	0	1	1	4	4	2	2	2	0	0	0	0	0	0	0	0	0	2	3	3	1	3	3	3	3	3	24	0	0	2	3	2
58	0	1	1	1	0	1	1	1	1	2	0	3	4	0	1	2	1	1	0	0	1	0	0	0	0	0	1	0	2	0	1	1	1	0	1	0	0	6	0	0	3	3	2	3	3	1	1	0	0
36	0	0	1	1	0	0	0	1	0	1	1	0	3	2	0	0	1	1	0	0	1	0	1	2	0	1	1	2	1	2	1	2	2	2	2	1	2	15	0	0	0	2	2	2	2	1	1	1	2
52	0	3	1	0	1	0	0	1	1	2		0	1	0	1		2	1	0		0	1	0	0		0	1	0	1	2	2	2	0	2	1	1	1	12	1	1	0	3	2	1	2	1	1	1	1
22	0	1	1		1	0	0	1	1	2	0	0	4	0	2	0	0	1	1	0	1	1	3	0	0	1	0	0	1	2	3	0	2	0	1	0	1	10	2	2	2	1	1	1	1	1	0	0	0
32	0	1	1		1	0	0	0	1	1	0	1	4	0	2	0	0	1	1	0	1	1	3	0	0	1	0	0	1	2	3	0	2	0	1	0	1	10	2	2	2	1	1	1	1	1	0	0	0
40	0	1	0	1	0	1	0	1	1	3	0	0	0			1	1	1	2	0	1	0	0	0	0	0	0	0	1	0	1	0	0	0	0	0	0	2	3	3	0	0	0	0	0	2	2	2	2
22	0	1	1	1	0	1	1	1	1	1	0	4	1	3	2	3	1	1	0	0	1	0	0	1	1	0	0	0	1	1	0	0	1	0	2	2	2	9	0	0	1	0
25	0	3	1		1	0	0	0	1	2	0	0	4	0	1	0	0	1	1	1	1	1	3	0	0	1	0	0	1	1	2	1	2	1	1	1	1	11	2	2	1	1	1	1	1	1	0	0	0
60	0	1	1	0	1	0	0	0	0	1	2	2	2	0	0	2	0		0		1	2		2	0	0	0	2		2		0	1	1		0	0	4	1	1	1	1	2	2	2	0	0	0	0
33	1	0	1	1	0	1	1	1	1	2	0	2	2	2	2			0	0		2	2	1	2	0	1		2	1	2								3		2	1	1	2	2	2	0	0	0	0
35	1	3	1	1	1	1	0	1	1	0	0	1				2	0			0	1	1	0	2	2		0	0	0	0	0	0	0	0	0	0	0	0	3	3	0	0	0	0	0	2		0	0
26	1	1	1	1	0	0	1	1	1	1	0	4	4	4	4	4	2	2	2	2	1	1	0	2	1	2	3	1	2	1	1	3	3	1	1	1	1	14	3	3	1	1	3	3	3	0	1	0	0
30	0	4	1	1	0	1	1	1	1	3	0	4	4	4	4	4	2	0	0	0	1	3	0	0	0	0	0	0	0	0	0	1	0	2	1	1	1	6	2	2	1	0	0	0	0	0	0	1	0
59	0	1	1	1	1	0	0	0	3	2	0	4	4	4	4	4	0	0	0	0	1	0	1	0	0	0	0	0	0	0	0	0	0	0	1	1	0	2	1	1	2	0	0	1	0	0	0	0	0
66	0	1	1	1	1	0	0	0	1	2	0	4	4	4	4	4	2	2	2	2	1	0	1	0	0	0	0	0	0	0	0	0	0	0	1	1	0	2	1	1	2	0	0	1	0	0		0	0
35	1	2	1		0	1	1	1	3	3	0	4	4	4									0	2	0	0	0	0	0	0	0	0	0	0	0	0	0	0	0	0	0	0	0	0	0	1	2	0	0
36	0	1	1	0	0	1	0	1	1	1	0	0	1	2	0	1	0	2		0	1	1	1	0	0	1		0	0	1	1	2	2	2	2	1	1	12	2	2	2	2	1	2		0	1	1	0
59	0	1	1	1	0	1	1	1	1	3	0	1	3	3	3	3	2	0	1	0	1	3	0	0	0	0	0	0	0	0	0	0	0	0	0	0	0	0	0	0	3	3	3	1	1	0	0	0	0
48	0	1	1	1	0	1	1	1	1	3	0	4	4	4	4	4	2	0	0	0	1	3	0	0	0	0	0	0	0	0	0	0	0	0	0	0	0	0	0	0	3	3	3	1	1	0	0	0	0
54	1	1	1	1	0	1	1	1	1	2	0	4	4	3	4	4	2	2	2		1		3	1	0	1	1	0	0	1	1	1	1	1	1	1	0	7	3	3	2	3	3			0	0	0	0
45	0	1	1	1	0	1	1	1	3	3	0	0	0	0	0		0	0	0	0	1	0	0	0	0		0	0	0	0	0	0	0	0	0	0	0	0	0	0	0	0				2	2	2	2
52	0	1	1	0	1	0	0	0	1	2	0	0		3	1	1	0	0	0	0	1	2	1	0	0	0	0	0	0	0	0	0	0	2	0	0	0	2	2	2	1	0	0	2	0	0	0	0	0
30	0	1	1	1	0	1	1	1	1	2	8						2	2	2	2	1	1	0	0	0	2	1	2	1	2	2	1	2	2	2	0	0	12	2	2	1	0	0	2	2	2	2	2	2
35	0	1	0		1	0	0	0	1	1	0	0	1	2	0	1	0	1	1	1	1	1	3	0		1	0	0	1	1	2	1	2	2	1	1	1	12	2	2	1	1	1	2	2	1	1	1	0
27	1	3	1		1	0	0	0	1	1	0	0	4	0	2	0	0	1	1	1	1	1	3	0	0	1	0	0	1	2	3	0	2	0	1	0	1	10	2	2	1	1	1	1	1	1	0	0	0
57	0		1	0	1	0	0	0	1	2	0	0	4	2	0	1	1	1	0	0	0	2	0	0	0	0	1	0	2	2	2	2	0	2	1	0	0	11	0	0	3	3	3	3	3	1	1	0	0
30	0	3	1	1	0	1	1	1	0	2	0	0	4	0	1	0	0	1	1		1	1	3	0	0	1	0	0	1	1	2	1	2	2	1	1	1	12	2	2	1	1	1	1	1	1	0	0	0
64	0	0	1	1	0	1	1	1	1	1	0	0	3	2	0	0	2	2	2	2	1		0	1	0	0	0	0	0	3	0	0	1	2	3	0	0	9	0	0	2	2	2	0		1	1		2
49	0		1	1	0	1	1	1	1	3	2	4	4	4	4	4	2	2	2	2	1	2	1	2	2	0	0	2	1	2	2	2	2	2	2	2	1	16	1	1	1	1	1	2	2	1	1	1	1
57	0		1	1	0	0	1	1	1	1	0	1		3	1	1	2	2	2	2	1	2	2	0	1	0	0	1	2	2	2	2	2	2	2	1	1	16	1	1	1	2	2	2	2	0	0	1	0
56	0	1	1	1	0	1	0	1	1	1	0			1	0				0		1	0	3	1	1				3		1	1	0	1	1			7	0	0
25	0	1	1	0	0	1	0	1	1	1	0	0	1	2		1	0	2		0	0	1	1	0	0	1	1	0	0	1	1	2	2	2	2	1	1	12	1	2	2	2	1	2	2	0	1	1	0
23	0	1	1	0	0	1	0	1	1	1	0	0	1	2	0	1	0	2		0	0	1	1	0	0	1	1	0	0	1	1	1	2	2	2	1	1	11	2	2	2	2	1	2	2	0	1	1	0
22	0	1	1	0	0	1	1	1	1	0	0	0	1	0	0	0	2	1	2	2	0	0	0	0	0	0	0	2	2	2	1	0	0	2	2	1	0	10	2	2	1	0	0	0	2	1	1	1	0
56	0	0	1	1	0	1	1	1	3	3	0	2	2	2	0		0	0	0	0	1			2	0	0	0	2		2		0	1	1		0	0	4	1		1	1	2
31	0	6	1	1	0	1	1	1	1	2	1	0	1	4	0	4	2	2	2	2	2	0	2	1	2	0	0	0	2	3	2	2	2	2	2	2	1	18	1	2	2	2	2	2	2	2	2	2	2
25	0	0	1	1	1	0	0	0	1	2	0	0	1	1	0	0	2	2	2	2	2	0	2	2	2	0	0	0	2	2	2	2	3	3	3	3	3	23	1	1	3	3	3	3	3	2	2	2	0
23	1	1	1	1	0	1	1	1	1	0	0	4	4	4	4	4	1	1	1	1	1	1	2	2	2	2	2	2	1	1	1	2	2	1	2	1	3	14	3	2	2	3	2	2	2	2	2	1	2
56	0		1	1	0	0	1	1	1	2	0	0		1	0		1	1	0	0	2	1	0	2	0	1	1	2	1	2	1	1	2	2	2	1	1	13	1	1	2	0	2	2	2	0	0	0	0
60	0	1	1	1	0	1	1	1	1	2	11	4	4	4	0	0	2	2	2	2	1	2	2	2	0	2	0	0	0	0	0	1	1	1	1	0	0	4	0	0	2	1	1	2	2	0	1	1
59	0	2	1	1	1	1	1	1	1	1	0		4	4	1	3	0	0	0	0	1	0	1	0	2	0	0	0	2	2	2	2	2	2	2	2	2	18	1	1	0	1	0	1	1	0	1	0	0
40	0	1	1	1	1	0	0	0	1	2	0	4	2	2	4	2	2	0	0	2	1	3	3	0	0	3	1	1	1	1	1	0	2	2	0	0	0	7	1	2	0	0	0	2	1	0	0	2	0
63	0	1	0	1	0	0	1	1	1	2	0		2			4			0	0	1	2	1	2	0	2	2	2	0									0	3	3	1	0	0	2	2	0	0	0	2
25	0	1	1	1	0	0	1	1	1	1	0	0	2	2	0	2	2	2	2	2	1	0	1	0	0	1	1	2	1	2	2	3	3	3	3	1	1	19	1	1	1	0	1	1	1	0	0	1	2
46	0		1	0	0	1	1	1	1		0	4	4	4	4	4	2	2	2	2	1		0	2	0	0		2	3	3	3	3	3	3	3	3	3	27	2	0	0	0	0	0	0			0	0
26	0	0	1	1	0	1	1	1	1	2	0	4	4	4	4	4	2	2	2	2	1	1	1	0	0	1	1	0	1	2	0	1	2	2	0	1	0	9	2	2	1	1	1	2	2	0	0	1	1
60	0	1	1	1	0	1	1	1	3	1	0		4	4	4	4	2	2	2	2	1	3	0	2	2	0	0	0	0	0	0	0	0	0	0	0	0	0	0	0	0	0	0
65	0	6	1	1	0	1	1	1	3	2	0	4	4	4	4	4	2	2	2	2	1	2	0	2	0	0	0	0	0	0	0	0	0	0	0	0	0	0	0	0	0	0	0	0	0	0	1	2	0
32	0	0	1	1	0	0	0	1	1	3	0	0	4	4	0	2	2	0	2	0	1	1	0	1	0	1	0	0	1	1	0	0	2	1	1	1	0	7	2		0	1	1	1	1	1	1	1	0
35	0	1	1	1	0	0	1	1	1	2	0	0	0	3	0	3	1	0	0	0	1		2	0	0	0	0	0	2	3	2	1	0	1	1	1	1	12	2	1	2	1	2	1	2	1	1	1	0
55	0	1	1	0	0	1	1	1	1	1	0	0	1	2	0	1	0	2		0	1	1	1	0	0	1	1	0	0	1	1	1	2	2	2	1	1	11	2	2	2	2	1	2	2	0	1	1	0
20	0	1	1	1	0	0	0	1	1	1	0	1	2	0	1	1	2	0	0	0	1	1	0	1	1	0	1		3	3	2	0	1	2	2	1	1	15	1	0	2	0	1	1	1	0	0	0	0
36	0	1	1	0	0	1	0	1	1	1	0	0	4	2	0	1				0	0	1	0	2	2	1	1	0	1	2	1	1	1	2	1	1	1	11	3	3	1	2	2	0	1	0	0	0	0
49	0	0	1	0	0	1	0	1	1	2	2	0	1	2	0	1	2	2	2	0	0	1	1	1	1	1	1	0	0	2	1	2	2	2	2	2	1	14	1	1	0	2	1	1	1	1	1	1	1
65	1		1		0	1	1	1	3	3	0		4	4	4	4	2	2	2	2	1		0	2	0	0	0	0	0	0	0	0	0	0	0	0	0	0	0	0	0	0	0	0	0	1	2	0	0
51	0	1	1	1	0	1	1	1	1	1	4	0	4	4	0	4	0	0	0	2	1	1	0	0	0	0	0	0	2	2	2	1	2	2	2	1	0	14	1	1	1	2	2	2	2	1	1	0	0
55	1	2	1	1	0	1	1	1	0	1	1		4	4	4	4	2	2	2	2	1	3	0	2	2	1	1	0	0	0	0	0	0	0	0	0	0	0	0	0	0	0	0	0	0	0	2	2	0
23	1	1	1	1	0	1	0	1	1	1	0	2		4	1	4	0	0	2	1	2		1	2	2	2		2	1	1	1	1	1	1	1	1	1	9	1	1	1	2	1	1	1	2	2	2	2
57	0	0	1	1	1	0	1	1	1	2	0	4		4	4	4	2	2	2	2	1	3	1	2	0	0	0	2	2	3	2	1	3	2	2	0	0	15	3	3	1	1	1	2	2	1	1	1	0
57	0	0	1	1	0	0	0	1	1	2	0	0	1	0	1	1	0	0	0	0	1	0	1	1	0	0	0	1	1	2	1	3	2	2				11	2	1	1
22	0	1	1	1	1	1	0	1	1	3	0	4	4	4	4	4	2	2	2	2	1	1	3	2	2	0	0	2	1	1	1	2	2	3	3	2	2	17	2	2	1	1	2	1	1	2	2	2	2
54	0	1	1	0	0	1	1	1	1	1	0	1	4	1	0	1	2	2	2	2	1	1		2	2	0	1	2	2	2	2	2	2	2	2	2	2	18	2	2	2	2	1	2	3	1	2	1	0
39	0	1	1	1	1	1	0	1	1	1	0	4	4	4	4	4	2	2	2	2	1	3		0	0	1	1	0	2	3	3	1	3	3		3	1	19	2	3	0	2		2	2	0	1	1	1
43	0	1	1	1	0	1	1	1	3	3	0	1	2	1	3	3	2	2	0	2	1	2	0	1	0	0	0	1	2	1	2	2	3	2	2	1	2	17	1	1	1	3	3	3	2	0	0	1	0
49	0	0	1	1	0	1	1	1	0	2	1	0	2	4	0	4	2	2	2	2	1	1	0	0	0	0	0	0	0	0	0	0	0	2	2	0	0	4	0	0	2	2	2	1	1	1	0	2	0
35	0	0	1	0	0	1	1	1	1	1	0	2	3	3	3	3	0	0	2	2	1	1	0	0	0	0	0	0	3	3	3	3	3	3	1	1	1	21	0	0	2	2	2	1	1	1	1	1	1
57	0	3	1	1	1	0	0	0	1	2	0	4	4	4	4	4		2	2	2	2	1	0	0	0	1	1	0	1		2	2	2	2	2	0	0	11	2	2	1	1	1	3	1	1	0	1	0
28	0	0	1	1	1	0	0	0	3	2	6	0	2	4	0	4	1	1	1	1	1	0	0	2	0	0	0	0	1	2	3	2	2	3	3	1	1	18	2	1	1	2	2	2	2	0	0	0	1
25	0	1	1	1	1	0	0	0	1	1	0	4	4	4	4		2	2	2	2	1	2	0	2	2	3	3	2	2	2	2	2	2	2	2	2	2	18	2	2	2	2	2	2	2	2	2	2	2
31	0	1	1	1	0	1	0	1	1	2	2	3	3	3	0	4			0		1	0	0	0	0	0	0	0	0	3	3	3	3	3	3	1	1	20	0	0	1	1	1	1	1	2	1	1	1
49	0	1	1	1	1	0	0	0	1	1	10	0	1	1	0	1	2	2	0	1	1	1	0	0	0	0	1	0	2	2	2	2	2	2	2	2	1	17	1	1	2	2	2	2	2	1	1	1	0
29	0	5	1	0	0	1	1	1	1	0	0	2	3	3	1	3	0	0	0	0	0	0	0	0	0	0	0	0	3	3	3	3	3	3	3	1	0	22	1	1	3	3	3	1	1	1	1	1	1
30	0	0	1	1	0	1	1	1	1	0	0	0	3	3	4		1	1	2	2	1	1	0	0	0	0	0	1	0	3	3	0	3	3	3	3	3	21	1	1	1	3	3	3	3	1	1	1	0
53	0	0	1	1	0	1	0	1	1	2	0	4	4	4	4	4	2	2	2	2	1		0	0	1	1	2	2	2	1	2	2	2	2	1	1		13			1	1	2	1	2	1	1	1	0
27	0	5	1	0	0	1	1	1	1	2	0	4	4	4	4	4	2	2	2	2	0	1	3	2	0	0	2	1	2	1								3	2	1	1	0	2	2	1	1	1	1	0
35	0	0	1	1	0	0	0	1	1	3	0	1	4	4	0	2	2	2	2	2	1	2	2	0	0	1	1	0	2	1	2	1	1	2	2	2	1	14	2	1	2	1	2	2	1	1	1	1	0
37	0	6	1	1	0	1	1	1	3	3	0	1	1	1	1	1	2	2	2	2	1	1	2	0	2	2	2	1	2	2	1	2	1	2	1	2	1	14	0	1	1	1	1	2	1	1	1	1	1
26	1	3	1		0	1	1	1	1	2	0	0		1	0	0	1	0	2	1	2	0	1	1	1	1	0	1	1	2	2	2	1	2	1	0	2	13	2	1	0	1	0	1	2	1	2	2	2
39	0	1	1	1	0	0	1	1	1	0	0	2	2	2	2	2	2	2	2	2	1	1	2	1	1	1	0	1	0	0	0	0	1	0	0	0	1	2	0	0	0	0	0	1	2	0	0	0	1
40	0	1	1	1	0	0	0	1		1									0		1	1	0	0						2	1			2	2		0	7	2		1	1	1	1	2	0	0	0	0
22	1	1	1	1	0	0	0	0	1	0	0	2	4	4	4	4	2	2	2	2	1	0	0	1	1	3	3	2	3	3	3	3	3	3	3	3	3	27	3	3	3	3	3	3	3	2	2	2	2
44	0	1	1	1	0	0	0	0	1	1	0	2	4	4	4	4	2	2	2	2	1	0	2	1	1		2	2	3	3	3	3	3	3	3	3	3	27	3	3	3	3	3	3	3	2	2	2	2
35	0	1	1	1	0	0	1	1	1	3	0	1	1	1	1	1	2	2	2	2	2	1	2	2	2	2		2	0	3	1	1	1	1	1	1	1	10	1	1	2	1	2	2	1	0	0	2	2
26	0	0	1	1	0	0	0	1	1	2	0	2		4	4	4	2	2	2	2	1	0	2	1	1	3	3	2	2	2	2	2	2	2	2	2	2	18	2	2	2	2	2	2	2	2	2	2	2
30	0	1	1	1	0	0	1	1	1	1	0	1	3	3	1	3	0	0	0	0	2	2	0	0	0	0	0	0	1	1	1	2	2	3	3	1	0	14	3	3	0	0	0	2	2	0	0	0	2
27	0	1	1	1	1	1	0	0	1	1	0	3	3	3	1	3	0	1	0	1	1	2	0	2	0	0	0	2	2	2	1	2	2	2	3	0	0	14	2	2	2	2	1	1	1	0	1	1	0
49	0	1	1	1	1	0	0	0	3	3	0	1	2	2	2	2	0	0	0	0	1	1	0	1	0	0	0	0	1	1	3	2	2	2	2	1	1	15	2	2	0	1	1	1	1	0	0	0	0
47	0	1	1	0	0	1	0	1		2	0	0	0	0	1	0	0	0	0	0	0	1	0	0	0	0	1	2	0	1	0	1		1	1	0	0	4	0	1	0	1	0	0	1	1	1	2	0
28	0		1	1	0	0	1	1	1	3	0	1	0	0	0	2	0	0	0	2	1	1	1	1														0
49	0	4	1	0	0	0	0	0	1	2	0	4	4	4	4	4	2	2	0	1	0	0	0	0	0	0	0	0	2	2	2	2	2	2	2	2	2	18	1	1	1	2	2	2	2	0	0	0	0
60	0	1	1	1	0	0	1	1	0	1	1	0		2	0	0	1	1	2	0	1	0	0	0	0	0	0	0	2	0	2	2	2	2	2	0	0	12	1	1	2	2	2	2	2	0	0	0	1
63	0	1	1	1	0	1	1	1	1	2	0	0	2	2	0	2	1	0	1	1	1	1	0	2	1	0	1	0	1	1	2	0	0	1	1	1	1	8	0	1	1	0	0	1	1	0	1	0	0
48	0	0	1	1	0	1	1	1	1	2	0	0	4	4	0	2	1	0	1	1	1	1	0		2	0		0	1	1	0	0	1	0	1	1	1	6	0	1	1	0	0	1	1	0	1	0	0
50	0	1	1	1	0	0	0	1	1	3	0	0	3	3	0	3	2	2	2	2	0		0	1	0	0	0	0	2	2	0	1	2	2	2	0	0	11	2	2	1	1	1	2	2	0	0	0	0
29	0	1	1	1	0	1	1	1	1	1	0	0	3	0	0	1	2	2	0	2	1		0	1	0	0	0	0	2	1	0	1	2	2	2	0	0	10	2	2	2	1	1	2	2	0	0	0	0
49	0	1	1	1	0	1	1	1	1	1	0	0	0	0	0	0	2	2	2	2	1		0	1	0	0	0	0	2	1	0	1	2	2	2	0	0	10	2	2	2	1	0	2	2	0	0	0	0
49	0		1	1	0	1	1	1	3	1	0	4	4	4	4	4	2	2	2	2	2	1	1	0	0	0	0	0	2	2	0	2	2	2	2	1	1	14	1	1	2	1	0	1	2	0	0	0	0
55	0		1	1	1	0	0	0	1	1	0	4	4	4	4	4	2	2	2	2	2	1	1			0	0	0	3	3	0	2	2	2	2	1	1	16	1	1	2	1	0	1	2	0	0	0	0
33	1	0	1	1	0	0	1	1	1	2	0		4	4	4	4	2	2	2	2	2	3	1	2	2	2	1	2	2	2	1	2	2	2	2	2	2	17	2	2	2	2	2	1	1	0	2	2	2
22	1	1	1	1	1	1	1	1	1	2	0	0	0	0	0	1	0	2	2	2	2	2	0	2	0	3	1	0	1	2	1	1	2	2	2	0	0	11	2	2	1	1
45	0	1	1	1	1	0	0	0	1	1	0	0		0	0	0	0	2	2		2	2	0	2	0	3	1	0	1	2	1	1	2	2	2	0	0	11	2	2	1	1
55	1	0	1	1	1	0	0	0	1	3	0	0	4	4	4	4	1	2	2	2	1	2	0	0	0	0	0	0	0	1	1	1	1	2	1	1	1	9	2	2	1	1	1	1	1	1	2	0	2
54	0	1	1	1	0	0	0	0	1	2	0	0	0	0	0	2	2	2	2	2	2	2	0	2	0	2	1	0	1	2	0	2	2	2	2	1	2	14	1	1	1
50	0	1	1	1	0	0	0	1	1	2	0	0	3	3	0	3	1	1	0	2	1	3	0	2	0	0	0	0	2	2	3	3	3	0	1	0	0	14	1	1	1	2	2			1	2	2	1
29	0	0	1	0	0	1	1	1	1	1	0	0	4	4			2	2	2	2	0	1	0	0	0	0	0	0	1	2	1	2	2	2	3	2	2	17	2	2	2			1	2	1	1	1	1
20	0	1	1	1	0	0	0	1	1	2	0	1	1	2	1	1	2	2	2	2	1	1	3	2	0	1	1	2	3	2	2	1	1	3	3	3	3	21	3	3	1	3	3	3	3	2	0	1	0
38	0	0	1	1	0	1	0	1	1	2	0	0	1	2	2	2	0	0	1	1	1	1	0	2	0	1	1	0	2	2	2	2	2	2	2	2	2	18	2	2	2	2	0	2	2	2	2	2	2
59	0	1	1	1	0	0	0	1	0	2	1	0	3	3	0	3	1		0	2	1	3	0	1	2	0	0	0	2	2	2	2	3	1	0	0	0	12	1	1	1	0	2	2	2	1	1	1	0
55	0	1	1	1	0	0	0	1	1	2	0	0	3	3	0	3	1	1	0	2	1	3	0	2	0	0	0	0	2	2	3	2	3	1	0	0	0	13	1	1	1	0	2	2	2	1	1	1	0
45	0	1	1	1	0	0	0	1	0	2	1	0	1	1	0	0	2	2	2	2	1		0	2	0	0	0	0	2	2	2	2	2	2	3	0	0	15	1	2	2	2	1	2	2	0	0	0	0
58	0	2	1	0	0	0	1	1	1	2	0	0	4	4	0	2	1	0	1	1	0	2	0	0	0	1	1	0	2	2	2	2	2	2	2	1	0	15	1	1	2	2	2	2	1	0	0	0	0
43	0	1	1	1	0	0	0	1	1	2	0	3	3	3	0	3			0		1		0	0	0	0	0	0		2	0	3		2	2	1	1	11	1	1	1	0	1	2	2	0	0	0
22	0	1	1	1	0	0	0	1	1	2	0		3	3	0	3		0	0		1		0	0	0	0	0	0	2	2	0	3		2	2		1	12	1	1	1	0		2	2	0	0	0
44	0	0	1	1	0	0	0	1	1	2	0	0	1	0	0		1	1	1	1	1	1	0	0	0	1	0	0	2	2	2	1	3	3	3	2	2	20	1	1	2	2	2	2	2	0	0	1	1
24	0		1	1	0	0	0	1	1	2	0	4	4	4	4	4	2	2	2	2	1	1	0	0	0	1	0	2	2	2	1	3	3	3	3	2	2	21	1	1	2	2	2	2	2	0	0	1	1
29	0	0	1	1	0	0	0	1	1	1	0	0	1	1	0	1	1	1	1	1	1	1	0	0	0	1	0	0	2	3	2	1	3	3	3	2	2	21	1	1	2	2	2	2	2	0	0	1	1
21	0	1	1	1	0	0	0	1	1	2	0	0	1	1	0	1	1	1	1	1	1	1	0	0	0	1	1	0	2	2	1	2	2	2	2	1	1	15	2	2	2	2	2	2	2	0	1	0	0
20	0	1	1	1	0	0	0	1	1	2	0	0	1	1		1	1	1	1	1	1	1	0	0	0	1	0	0	2	3	2	1	3	3	3	2	2	21	1	1	2	2	2	2	2	0	0	1	1
22	1	1	1	1	0	1	1	1	1	1	0	2	2	2	2	2	1	0	0	0	1	1	0	2	0	0	0	0	3	0	0	2	0	2	1	0	0	8	3	3	0	0	3	2	2	1	1	1	0
57	0	1	1	0	0	1	1	1	1	2	0	0	2	2	0	2	2	2	0	0	2	2	0	2	2	1	1	2	2	2	2	1	1	2	1	1	1	13	1	1	2	2	1	2	2	0	1	0	1
54	0		1	1	0	1	1	1	0	0	1	0				4	2	2	2	2	1			2	2	0	0	0	1	2	2	2	2		2	0	0	11	0	0	2	0	0			1	1	0
31	0	0	0		0	1	1	1	1	2	1					0	2	0	0	2	1	0	1	1	0	3	1	2										0
25	0	5	1		0	1	1	1	1	2	0	4	4	4	4	4	2	2	2	2	2	2	0	0	0	1	1	2	0	2	1	1	2	2	2	1	1	12	2	2	1	2	1	1	1	2	2	2	2
24	1	0	1	0	1	0	1	1	1	1	11	0	1	1	0		1	1	0	1	1	0	1	2	2			2	0	2	3	0	0	2	2			9	2	2	1	3	0	1		2	2	2	0
50	0	1	1	1	0	1	1	1	1	1	0	4	4	4	2	4	2	2	2	2	2		0			0		2	0	0	0	0						0
43	1		0	1	0	1	0	1	1	1	0	0					1	1			1	0	0	0	0	0	0	0	2	0	0	1		1				4	2	2	0	0	0	0	0	2	2	2	0
32	0	1	0	1	1	1	1	0	1	0	0		0				0			0	1	1	0	2	2	0		0	0									0		3	3	0	0	0	0	2	2	0	0
29	0	4	1	1	0	1	0	1	1	3	0	4	4	2	2	2	2	2	2	2	1	2	0	2	0	1	1	2	2	2	0	0	0	1	1	2	2	10	2	2	0	0	0	1	1	0	0	0	1
23	1	1	1	1	0	1	0	1	1	2	0	0		0	0	1	1	1	0	0	1	1	1	2	0	0	0	0	1	2	1	1	3	3	3	1	2	17	2	2	0	3	0	1	0	0	0	0	0
52	0	2	1	1	0	1	0	1	1	2	0		4	4	4	4	0	0	0	2	1		2	2	2	0	0	2	3	2	2	2	2	2	2	2	2	19	2	2	2	2	2	2	2	2	2	2	2
44	0	1	1	1	0	1	1	1	1	2	0	0	2	3	0	3	2	0	0	2	1	1	1	2	2	0	0	0	3	1	2	0	1	2	2	1	1	13	1	1	1	1	0	2	2	1	0	2	0
41	0	1	1	0	0	1	1	1	4	1	11	0	3		0	1	0	1	0	0	0	0		1		0	0	0	2	2	2	2	2	2	2	2	2	18	0	0	2	2	2	2	2	1	1	0	2
46	0	1	1	0	0	1	0	1	1	2	0	4	4	4	4	1	2	2	2	2	0	0		2	0	0	0	0	2	2	2	2	2	2	2	2	1	17	1	1	1	1	1	2	2	0	1	0	1
49	0	3	1	1	0	1	1	1	1	2	0	2	3	3	2	2	0	1	0	0	1	1		1	1	0	0	0	1	2	0	2						5
59	0	1	1	1	0	1	1	1	1	3	0	2	2	2	2	2	2	1	0	0	1	3	2	0	0	0	0	2	0	1	0	0	0	0	0	0	0	1	2	2	3	3	3	0	0	0	0		0
41	0	1	1	1	0	1	1	1	4	1	11	0	0		0	1	0	1	0	0	0	0		1		0	0	0	1	1	1	1	1	1	1	1	1	9	0	0	2	2	2	2	2	1	1	0	2
59	0	1	1	1	0	0	0	1	1	0	0	0	3	3	0	1	2	2	2	1	1	0	0	0	0	0	0	0	0	3	0	1	2	2	2	0	0	10	1	1	2	0	0	3	3	1	0	0	0
49	0	1	1	1	0	1	1	1	1	2	0	2	3	3	2	2	0	1	0	0	1	1		2	2	0	0	0	1	2	0	2						5
54	0	2	1	1	1	1	1	1	1	1	0	0	3	3	0	3	1	1	0	0	1	1	2	0	0													0
38	0	1	1	0	0	1	1	1	1		0	2	2	2	2	2	0	1	0	0	1	1	2	0	0	0	0	2	1	1	1	1	1	1	2	1	1	10	1	0	2	2	2	0	0	1	1	1	1
59	0	1	1	1	0	1	1	1	1	0	0	0	3	3	0	1	2	2	2	1	1	0	0	0	0	0	0	0	0	3	0	1	2	2	2	0	0	10	1	1	2	0	0	3	3	1	0	0	0
38	0	1	1	0	0	1	1	1	1		0	2	2	2	2	2	0	1	0	0	1	1	2	0	0	0	0	2	1	1	1	1	1	2	1	1	1	10	0	0	2	2	2	0	0	1	1	1	1
46	0	1	1	0	0	1	0	1	1	2	0	4	4	4	4	1	2	2	2	2	0	0		2	0	0	0	0	2	2	2	2	2	2	2	2	1	17	1	1	1	1	1	2	2	0	1	0	1
54	0	2	1	1	1	1	1	1	1	1	0	0	0	0	0	3	1	1	0	0	1	1	2	0	0													0
24	0	1	1	1	0	1	0	1	1	1	0	0	2	2	0	2	2	2	2	0	1	1	0	2	0	0	0	0	2	2	1	2	2	2	2	1	1	15	2	2	2	1	1	2	2	2	2	0	0
[truncated: 35 more columns]
